# Supplementary material for: Cytoplasmic Incompatibility Variations in Relation with Wolbachia cid Genes Divergence in Culex pipiens
Source: mBio. 2021 Feb 9;12(1):e02797-20. doi: 10.1128/mBio.02797-20 (PMC7885119; doi:10.1128/mBio.02797-20)
Supplement: TABLE S1 [file mBio.02797-20-st001.xlsx]

## Sheet: Feuil1
		wPip-I				wPip-II	wPip-III		wPip-IV						TC-treated
	♀ ♂	Utique	Tunis	Brazil	Sl(wPipI-Tunis)	Lavar	Slab	Maclo	Harash	Istanbul	Ichkeul 13	Ichkeul 09	Ichkeul 21	Sl(wPipIV-Harash)	Istanbul TC	Slab TC		Mean Hatching Rate (HR)
																		[Standard deviation]
wPip-I	Utique2	0.78 [0.55;1]	0.83 [0.67;1]	0.75 [0.56;0.92]	0.86 [0.70;1]	0.78 [0.62;0.94]	0.67 [0.4;0.93]	0.00	0.00	0.00	0.00	0.00	0.00	0.00					<0,0001
	Tunis1	0.91 [0.82;0.97]	0.85 [0.71;1]	0.00	0.91 [0.84;0.98]	0.00	0.00	0.62 [0.46;0.78]	0.00	0.00	0.00	0.00	0.00	0.00					0,30-0.50
	Brazil*	0.93 [0.85;1]	0.91 [0.83;0.99]	0.92 [0.82;1]		0.88 [0.77;0.99]	0.00	0.88 [0.74;1]	0.87 [0.77;0.97]	0.71 [0.51;0.90]	0.83 [0.67;1]	0.86 [0.78;0.96]	0.85 [0.72;0.86]						0.50-0.60
	Sl(wPipI-Tunis)	0.91 [0.84;0.96]	0.90 [0.84;0.96]		0.87 [0.79;0.95]			0.71 [0.49;0.93]						0.00					0.60-0.70
wPip-II	Lavar1	0.87 [0.76;1]	0.85 [0.74;0.97]	0.86 [0.73;0.97]	0.92 [0.84;1]	0.91 [0.83;0.99]	0.00	0.96 [0.93;0.99]	0.00	0.00	0.00	0.00	0.00	0.00					0.70-0.78
wPip-III	Slab2	0.89 [0.79;0.99]	0.92 [0.85;0.99]	0.00	0.92 [0.83;0.99]	0.00	0.86 [0.68;1]	0.92 [0.86;0.98]	0.00	0.00	0.00	0.00	0.00	0.00					>0,78
	Maclo1	0.92 [0.82;1]	0.88 [0.78;0.98]	0.88 [0.80;0.96]	0.93 [0.87;0.99]	0.83 [0.66;1]	0.00	0.89 [0.79;0.99]	0.84 [0.73;0.95]	0.73 [0.57;0.89]	0.74 [0.59;0.89]	0.78 [0.70;0.86]	0.48 [0.30;0.66]
wPip-IV	Harash1	0.51 [0.28;0.74]	0.54 [0.35;0.72]	0.49 [0.34;0.66]	0.72 [0.59;0.85]	0.58 [0.43;0.74]	0.00	0.56 [0.32;0.80]	0.79 [0.62;0.96]	0.81 [0.61;1]	0.82 [0.66;0.99]			0.94 [0.89;0.99]
	Istanbul1	0.00	0.00	0.00		0.00	0.56 [0.33;0.79]	0.00	0.83 [0.68;0.98]	0.79 [0.60;0.98]
	Ichkeul 131	0.49 [0.30;0.68]	0.61 [0.44;0.78]		0.63 [0.46;0.80]	0.71 [0.52;0.90]	0.76 [0.54;0.98]	0.79 [0.64;0.94]	0.86 [0.75;0.97]		0.82 [0.61;1]	0.92 [0.86;0.98]
	Ichkeul 091	0.00	0.00	0.00		0.00	0.86 [0.74;0.96]	0.00			0.93 [0.87;0.98]	0.95 [0.92;0.98]
	Ichkeul 211	0.00	0.00	0.00		0.00	0.90 [0.83;0.99]	0.00					0.91 [0.84;0.98]
	Sl(wPipIV-Harash)	0.47 [0.27;0.67]	0.61 [0.46;0.76]		0.70 [0.54;0.86]	0.67 [0.49;0.85]		0.33 [0.16;0.50]						0.95 [0.91;0.99]
TC-treated	Istanbul TC														0.74 [0.56;0.92]	0.77 [0.60;0.94]
	Slab TC						0.95 [0.92;1]			0.89 [0.78;1]					0.82 [0.66;0.98]	0.86 [0.72;1]
				Table S1: Full matrix of the crosses performed in this study. The numbers indicated are mean HR obtained for each cross on 30 eggs rafts with standard deviation. Color scale is an indication of CI penetrance in each cross (green = no CI; red full CI).
