# Supplementary material for: Cytoplasmic Incompatibility Variations in Relation with Wolbachia cid Genes Divergence in Culex pipiens
Source: mBio. 2021 Feb 9;12(1):e02797-20. doi: 10.1128/mBio.02797-20 (PMC7885119; doi:10.1128/mBio.02797-20)
Supplement: DATA SET S1 [file mBio.02797-20-sd001.xlsx]

## Sheet: taux_eclosion_echelle_oeufs_30_
Box-number	well-number	number of eggs	number of larvae	number of unhatched eggs	HR	Male line	Female line	Wolbachia_male	Wolbachia_female	Cross name	Cross type
1	A1	148	135	13	0.912162	Ichkeul_13	Ichkeul_13	IV	IV	Ich_13_Ich_13	Intra
1	A2	141	136	5	0.964539	Ichkeul_13	Ichkeul_13	IV	IV	Ich_13_Ich_13	Intra
1	A3	151	146	5	0.966887	Ichkeul_13	Ichkeul_13	IV	IV	Ich_13_Ich_13	Intra
1	A4	164	160	4	0.97561	Ichkeul_13	Ichkeul_13	IV	IV	Ich_13_Ich_13	Intra
1	A5	146	134	12	0.917808	Ichkeul_13	Ichkeul_13	IV	IV	Ich_13_Ich_13	Intra
1	A6	84	58	26	0.690476	Ichkeul_13	Ichkeul_13	IV	IV	Ich_13_Ich_13	Intra
1	B1	147	140	7	0.952381	Ichkeul_13	Ichkeul_13	IV	IV	Ich_13_Ich_13	Intra
1	B2	124	118	6	0.951613	Ichkeul_13	Ichkeul_13	IV	IV	Ich_13_Ich_13	Intra
1	B3	163	151	12	0.92638	Ichkeul_13	Ichkeul_13	IV	IV	Ich_13_Ich_13	Intra
1	B4	158	114	44	0.721519	Ichkeul_13	Ichkeul_13	IV	IV	Ich_13_Ich_13	Intra
1	B5	138	131	7	0.949275	Ichkeul_13	Ichkeul_13	IV	IV	Ich_13_Ich_13	Intra
1	B6	169	160	9	0.946746	Ichkeul_13	Ichkeul_13	IV	IV	Ich_13_Ich_13	Intra
1	C1	201	189	12	0.940299	Ichkeul_13	Ichkeul_13	IV	IV	Ich_13_Ich_13	Intra
1	C2	175	150	25	0.857143	Ichkeul_13	Ichkeul_13	IV	IV	Ich_13_Ich_13	Intra
1	C3	180	136	44	0.755556	Ichkeul_13	Ichkeul_13	IV	IV	Ich_13_Ich_13	Intra
1	C4	150	126	24	0.84	Ichkeul_13	Ichkeul_13	IV	IV	Ich_13_Ich_13	Intra
1	C5	124	11	113	0.0887097	Ichkeul_13	Ichkeul_13	IV	IV	Ich_13_Ich_13	Intra
1	C6	172	102	70	0.593023	Ichkeul_13	Ichkeul_13	IV	IV	Ich_13_Ich_13	Intra
1	D1	205	193	12	0.941463	Ichkeul_13	Ichkeul_13	IV	IV	Ich_13_Ich_13	Intra
2	A1	169	120	49	0.710059	Ichkeul_13	Ichkeul_13	IV	IV	Ich_13_Ich_13	Intra
2	A2	177	161	16	0.909605	Ichkeul_13	Ichkeul_13	IV	IV	Ich_13_Ich_13	Intra
2	A5	134	130	4	0.970149	Ichkeul_13	Ichkeul_13	IV	IV	Ich_13_Ich_13	Intra
2	B1	206	194	12	0.941748	Ichkeul_13	Ichkeul_13	IV	IV	Ich_13_Ich_13	Intra
2	B3	183	173	10	0.945355	Ichkeul_13	Ichkeul_13	IV	IV	Ich_13_Ich_13	Intra
2	B4	116	59	57	0.508621	Ichkeul_13	Ichkeul_13	IV	IV	Ich_13_Ich_13	Intra
2	B6	164	158	6	0.963415	Ichkeul_13	Ichkeul_13	IV	IV	Ich_13_Ich_13	Intra
2	C1	163	91	72	0.558282	Ichkeul_13	Ichkeul_13	IV	IV	Ich_13_Ich_13	Intra
2	C2	205	82	123	0.4	Ichkeul_13	Ichkeul_13	IV	IV	Ich_13_Ich_13	Intra
2	C3	136	135	1	0.992647	Ichkeul_13	Ichkeul_13	IV	IV	Ich_13_Ich_13	Intra
2	C5	230	166	64	0.721739	Ichkeul_13	Ichkeul_13	IV	IV	Ich_13_Ich_13	Intra
1	A1	148	138	10	0.932432	Utique	Utique	I	I	Ut_Ut	Intra
1	A3	140	134	6	0.957143	Utique	Utique	I	I	Ut_Ut	Intra
1	A4	169	151	18	0.893491	Utique	Utique	I	I	Ut_Ut	Intra
1	A5	152	105	47	0.690789	Utique	Utique	I	I	Ut_Ut	Intra
1	A6	123	115	8	0.934959	Utique	Utique	I	I	Ut_Ut	Intra
1	B1	171	164	7	0.959064	Utique	Utique	I	I	Ut_Ut	Intra
1	B3	149	59	90	0.395973	Utique	Utique	I	I	Ut_Ut	Intra
1	B4	152	54	98	0.355263	Utique	Utique	I	I	Ut_Ut	Intra
1	B5	91	40	51	0.43956	Utique	Utique	I	I	Ut_Ut	Intra
1	B6	85	71	14	0.835294	Utique	Utique	I	I	Ut_Ut	Intra
1	C1	138	36	102	0.26087	Utique	Utique	I	I	Ut_Ut	Intra
1	C2	78	75	3	0.961538	Utique	Utique	I	I	Ut_Ut	Intra
1	C3	102	99	3	0.970588	Utique	Utique	I	I	Ut_Ut	Intra
1	C4	108	102	6	0.944444	Utique	Utique	I	I	Ut_Ut	Intra
2	A1	147	139	8	0.945578	Utique	Utique	I	I	Ut_Ut	Intra
2	A2	122	106	16	0.868852	Utique	Utique	I	I	Ut_Ut	Intra
2	A3	165	151	14	0.915152	Utique	Utique	I	I	Ut_Ut	Intra
2	A4	156	142	14	0.910256	Utique	Utique	I	I	Ut_Ut	Intra
2	A5	137	83	54	0.605839	Utique	Utique	I	I	Ut_Ut	Intra
2	B1	120	116	4	0.966667	Utique	Utique	I	I	Ut_Ut	Intra
2	B2	123	117	6	0.95122	Utique	Utique	I	I	Ut_Ut	Intra
2	B3	112	65	47	0.580357	Utique	Utique	I	I	Ut_Ut	Intra
2	B4	83	40	43	0.481928	Utique	Utique	I	I	Ut_Ut	Intra
2	B6	104	102	2	0.980769	Utique	Utique	I	I	Ut_Ut	Intra
2	C1	125	43	82	0.344	Utique	Utique	I	I	Ut_Ut	Intra
3	A1	89	67	22	0.752809	Utique	Utique	I	I	Ut_Ut	Intra
3	A2	142	116	26	0.816901	Utique	Utique	I	I	Ut_Ut	Intra
4	A1	116	82	34	0.706897	Utique	Utique	I	I	Ut_Ut	Intra
4	A2	90	83	7	0.922222	Utique	Utique	I	I	Ut_Ut	Intra
4	A3	118	115	3	0.974576	Utique	Utique	I	I	Ut_Ut	Intra
1	A1	192	164	28	0.854167	Lavar	Lavar	II	II	Lav_Lav	Intra
1	A2	147	138	9	0.938776	Lavar	Lavar	II	II	Lav_Lav	Intra
1	A3	198	177	21	0.893939	Lavar	Lavar	II	II	Lav_Lav	Intra
1	A4	192	183	9	0.953125	Lavar	Lavar	II	II	Lav_Lav	Intra
1	A5	200	191	9	0.955	Lavar	Lavar	II	II	Lav_Lav	Intra
1	A6	200	184	16	0.92	Lavar	Lavar	II	II	Lav_Lav	Intra
1	B1	208	186	22	0.894231	Lavar	Lavar	II	II	Lav_Lav	Intra
1	B2	218	203	15	0.931193	Lavar	Lavar	II	II	Lav_Lav	Intra
1	B3	186	179	7	0.962366	Lavar	Lavar	II	II	Lav_Lav	Intra
1	B4	214	202	12	0.943925	Lavar	Lavar	II	II	Lav_Lav	Intra
1	B5	137	132	5	0.963504	Lavar	Lavar	II	II	Lav_Lav	Intra
1	B6	161	152	9	0.944099	Lavar	Lavar	II	II	Lav_Lav	Intra
1	C1	169	156	13	0.923077	Lavar	Lavar	II	II	Lav_Lav	Intra
1	C2	206	202	4	0.980583	Lavar	Lavar	II	II	Lav_Lav	Intra
1	C3	217	215	2	0.990783	Lavar	Lavar	II	II	Lav_Lav	Intra
1	C4	228	205	23	0.899123	Lavar	Lavar	II	II	Lav_Lav	Intra
1	C5	211	196	15	0.92891	Lavar	Lavar	II	II	Lav_Lav	Intra
1	C6	202	193	9	0.955446	Lavar	Lavar	II	II	Lav_Lav	Intra
1	D1	177	157	20	0.887006	Lavar	Lavar	II	II	Lav_Lav	Intra
1	D2	197	184	13	0.93401	Lavar	Lavar	II	II	Lav_Lav	Intra
1	D3	192	172	20	0.895833	Lavar	Lavar	II	II	Lav_Lav	Intra
1	D4	171	155	16	0.906433	Lavar	Lavar	II	II	Lav_Lav	Intra
1	D5	213	195	18	0.915493	Lavar	Lavar	II	II	Lav_Lav	Intra
1	D6	184	179	5	0.972826	Lavar	Lavar	II	II	Lav_Lav	Intra
2	A1	113	104	9	0.920354	Lavar	Lavar	II	II	Lav_Lav	Intra
2	A2	182	168	14	0.923077	Lavar	Lavar	II	II	Lav_Lav	Intra
2	A3	135	128	7	0.948148	Lavar	Lavar	II	II	Lav_Lav	Intra
2	A4	143	81	62	0.566434	Lavar	Lavar	II	II	Lav_Lav	Intra
2	A5	108	99	9	0.916667	Lavar	Lavar	II	II	Lav_Lav	Intra
2	A6	89	64	25	0.719101	Lavar	Lavar	II	II	Lav_Lav	Intra
1	A1	70	63	7	0.9	Slab	Slab	III	III	Slab_Slab	Intra
1	A2	84	63	21	0.75	Slab	Slab	III	III	Slab_Slab	Intra
1	A3	66	54	12	0.818182	Slab	Slab	III	III	Slab_Slab	Intra
1	A4	136	132	4	0.970588	Slab	Slab	III	III	Slab_Slab	Intra
1	A5	130	127	3	0.976923	Slab	Slab	III	III	Slab_Slab	Intra
1	B1	101	95	6	0.940594	Slab	Slab	III	III	Slab_Slab	Intra
1	B2	92	80	12	0.869565	Slab	Slab	III	III	Slab_Slab	Intra
1	B3	100	98	2	0.98	Slab	Slab	III	III	Slab_Slab	Intra
1	B4	109	87	22	0.798165	Slab	Slab	III	III	Slab_Slab	Intra
1	B5	97	96	1	0.989691	Slab	Slab	III	III	Slab_Slab	Intra
1	B6	63	60	3	0.952381	Slab	Slab	III	III	Slab_Slab	Intra
1	C1	69	20	49	0.289855	Slab	Slab	III	III	Slab_Slab	Intra
1	C2	69	67	2	0.971014	Slab	Slab	III	III	Slab_Slab	Intra
1	C3	115	113	2	0.982609	Slab	Slab	III	III	Slab_Slab	Intra
1	C4	75	55	20	0.733333	Slab	Slab	III	III	Slab_Slab	Intra
1	C5	77	20	57	0.25974	Slab	Slab	III	III	Slab_Slab	Intra
1	D1	100	68	32	0.68	Slab	Slab	III	III	Slab_Slab	Intra
1	D2	97	91	6	0.938144	Slab	Slab	III	III	Slab_Slab	Intra
1	D3	70	66	4	0.942857	Slab	Slab	III	III	Slab_Slab	Intra
1	D4	99	81	18	0.818182	Slab	Slab	III	III	Slab_Slab	Intra
1	D5	108	103	5	0.953704	Slab	Slab	III	III	Slab_Slab	Intra
1	D6	102	99	3	0.970588	Slab	Slab	III	III	Slab_Slab	Intra
2	A1	111	108	3	0.972973	Slab	Slab	III	III	Slab_Slab	Intra
2	A2	90	70	20	0.777778	Slab	Slab	III	III	Slab_Slab	Intra
2	A3	90	83	7	0.922222	Slab	Slab	III	III	Slab_Slab	Intra
2	A4	109	101	8	0.926606	Slab	Slab	III	III	Slab_Slab	Intra
2	A5	96	91	5	0.947917	Slab	Slab	III	III	Slab_Slab	Intra
2	A6	72	61	11	0.847222	Slab	Slab	III	III	Slab_Slab	Intra
2	B1	54	51	3	0.944444	Slab	Slab	III	III	Slab_Slab	Intra
2	B2	84	81	3	0.964286	Slab	Slab	III	III	Slab_Slab	Intra
1	A1	106	80	26	0.754717	Harash	Harash	IV	IV	Ha_Ha	Intra
1	A2	135	103	32	0.762963	Harash	Harash	IV	IV	Ha_Ha	Intra
1	A3	145	135	10	0.931034	Harash	Harash	IV	IV	Ha_Ha	Intra
1	A4	148	142	6	0.959459	Harash	Harash	IV	IV	Ha_Ha	Intra
1	A5	172	162	10	0.94186	Harash	Harash	IV	IV	Ha_Ha	Intra
1	A6	105	55	50	0.52381	Harash	Harash	IV	IV	Ha_Ha	Intra
1	B1	151	87	64	0.576159	Harash	Harash	IV	IV	Ha_Ha	Intra
1	B2	127	95	32	0.748031	Harash	Harash	IV	IV	Ha_Ha	Intra
1	B3	149	102	47	0.684564	Harash	Harash	IV	IV	Ha_Ha	Intra
1	B4	173	168	5	0.971098	Harash	Harash	IV	IV	Ha_Ha	Intra
1	B5	129	111	18	0.860465	Harash	Harash	IV	IV	Ha_Ha	Intra
1	B6	140	107	33	0.764286	Harash	Harash	IV	IV	Ha_Ha	Intra
1	C1	107	51	56	0.476636	Harash	Harash	IV	IV	Ha_Ha	Intra
1	C3	119	113	6	0.94958	Harash	Harash	IV	IV	Ha_Ha	Intra
1	C4	126	111	15	0.880952	Harash	Harash	IV	IV	Ha_Ha	Intra
1	C5	150	142	8	0.946667	Harash	Harash	IV	IV	Ha_Ha	Intra
1	C6	104	92	12	0.884615	Harash	Harash	IV	IV	Ha_Ha	Intra
1	D1	128	97	31	0.757812	Harash	Harash	IV	IV	Ha_Ha	Intra
1	D2	177	123	54	0.694915	Harash	Harash	IV	IV	Ha_Ha	Intra
1	D3	199	185	14	0.929648	Harash	Harash	IV	IV	Ha_Ha	Intra
1	D4	159	133	26	0.836478	Harash	Harash	IV	IV	Ha_Ha	Intra
1	D5	132	88	44	0.666667	Harash	Harash	IV	IV	Ha_Ha	Intra
1	D6	135	122	13	0.903704	Harash	Harash	IV	IV	Ha_Ha	Intra
2	A1	144	124	20	0.861111	Harash	Harash	IV	IV	Ha_Ha	Intra
2	A2	155	130	25	0.83871	Harash	Harash	IV	IV	Ha_Ha	Intra
2	A3	186	48	138	0.258065	Harash	Harash	IV	IV	Ha_Ha	Intra
2	A4	123	112	11	0.910569	Harash	Harash	IV	IV	Ha_Ha	Intra
2	A5	120	87	33	0.725	Harash	Harash	IV	IV	Ha_Ha	Intra
2	A6	221	208	13	0.941176	Harash	Harash	IV	IV	Ha_Ha	Intra
2	B1	132	102	30	0.772727	Harash	Harash	IV	IV	Ha_Ha	Intra
1	A2	73	66	7	0.90411	Tunis	Tunis	I	I	Tu_Tu	Intra
1	A3	133	56	77	0.421053	Tunis	Tunis	I	I	Tu_Tu	Intra
1	A4	120	98	22	0.816667	Tunis	Tunis	I	I	Tu_Tu	Intra
1	A5	126	114	12	0.904762	Tunis	Tunis	I	I	Tu_Tu	Intra
1	A6	138	57	81	0.413043	Tunis	Tunis	I	I	Tu_Tu	Intra
1	B1	153	91	62	0.594771	Tunis	Tunis	I	I	Tu_Tu	Intra
1	B2	105	99	6	0.942857	Tunis	Tunis	I	I	Tu_Tu	Intra
1	B3	169	160	9	0.946746	Tunis	Tunis	I	I	Tu_Tu	Intra
1	B4	131	126	5	0.961832	Tunis	Tunis	I	I	Tu_Tu	Intra
1	B5	143	107	36	0.748252	Tunis	Tunis	I	I	Tu_Tu	Intra
1	B6	132	121	11	0.916667	Tunis	Tunis	I	I	Tu_Tu	Intra
1	C1	133	96	37	0.721805	Tunis	Tunis	I	I	Tu_Tu	Intra
1	C2	115	104	11	0.904348	Tunis	Tunis	I	I	Tu_Tu	Intra
1	C3	110	106	4	0.963636	Tunis	Tunis	I	I	Tu_Tu	Intra
1	C4	165	145	20	0.878788	Tunis	Tunis	I	I	Tu_Tu	Intra
1	C5	144	127	17	0.881944	Tunis	Tunis	I	I	Tu_Tu	Intra
1	C6	123	105	18	0.853659	Tunis	Tunis	I	I	Tu_Tu	Intra
1	D1	140	138	2	0.985714	Tunis	Tunis	I	I	Tu_Tu	Intra
1	D2	124	118	6	0.951613	Tunis	Tunis	I	I	Tu_Tu	Intra
1	D3	126	103	23	0.81746	Tunis	Tunis	I	I	Tu_Tu	Intra
1	D4	133	123	10	0.924812	Tunis	Tunis	I	I	Tu_Tu	Intra
1	D5	164	160	4	0.97561	Tunis	Tunis	I	I	Tu_Tu	Intra
1	D6	135	129	6	0.955556	Tunis	Tunis	I	I	Tu_Tu	Intra
2	A2	160	149	11	0.93125	Tunis	Tunis	I	I	Tu_Tu	Intra
2	A3	127	113	14	0.889764	Tunis	Tunis	I	I	Tu_Tu	Intra
2	A5	144	126	18	0.875	Tunis	Tunis	I	I	Tu_Tu	Intra
2	A6	151	146	5	0.966887	Tunis	Tunis	I	I	Tu_Tu	Intra
2	B1	118	116	2	0.983051	Tunis	Tunis	I	I	Tu_Tu	Intra
2	B2	151	120	31	0.794702	Tunis	Tunis	I	I	Tu_Tu	Intra
2	B3	108	88	20	0.814815	Tunis	Tunis	I	I	Tu_Tu	Intra
1	A1	104	89	15	0.855769	Maclo	Maclo	III	III	Ma_Ma	Intra
1	A2	206	198	8	0.961165	Maclo	Maclo	III	III	Ma_Ma	Intra
1	A3	96	89	7	0.927083	Maclo	Maclo	III	III	Ma_Ma	Intra
1	A4	135	115	20	0.851852	Maclo	Maclo	III	III	Ma_Ma	Intra
1	A5	111	88	23	0.792793	Maclo	Maclo	III	III	Ma_Ma	Intra
1	B1	154	150	4	0.974026	Maclo	Maclo	III	III	Ma_Ma	Intra
1	B2	114	90	24	0.789474	Maclo	Maclo	III	III	Ma_Ma	Intra
1	B3	150	145	5	0.966667	Maclo	Maclo	III	III	Ma_Ma	Intra
1	B4	89	84	5	0.94382	Maclo	Maclo	III	III	Ma_Ma	Intra
1	B5	145	120	25	0.827586	Maclo	Maclo	III	III	Ma_Ma	Intra
1	B6	134	125	9	0.932836	Maclo	Maclo	III	III	Ma_Ma	Intra
1	C1	100	95	5	0.95	Maclo	Maclo	III	III	Ma_Ma	Intra
1	C2	198	193	5	0.974747	Maclo	Maclo	III	III	Ma_Ma	Intra
1	C3	93	86	7	0.924731	Maclo	Maclo	III	III	Ma_Ma	Intra
1	C4	118	105	13	0.889831	Maclo	Maclo	III	III	Ma_Ma	Intra
1	C5	161	90	71	0.559006	Maclo	Maclo	III	III	Ma_Ma	Intra
1	D1	138	125	13	0.905797	Maclo	Maclo	III	III	Ma_Ma	Intra
1	D2	111	98	13	0.882883	Maclo	Maclo	III	III	Ma_Ma	Intra
1	D3	122	113	9	0.92623	Maclo	Maclo	III	III	Ma_Ma	Intra
1	D4	124	123	1	0.991935	Maclo	Maclo	III	III	Ma_Ma	Intra
1	D5	143	135	8	0.944056	Maclo	Maclo	III	III	Ma_Ma	Intra
1	D6	130	116	14	0.892308	Maclo	Maclo	III	III	Ma_Ma	Intra
2	A1	116	73	43	0.62931	Maclo	Maclo	III	III	Ma_Ma	Intra
2	A3	107	104	3	0.971963	Maclo	Maclo	III	III	Ma_Ma	Intra
2	A4	140	129	11	0.921429	Maclo	Maclo	III	III	Ma_Ma	Intra
2	A5	143	135	8	0.944056	Maclo	Maclo	III	III	Ma_Ma	Intra
2	A6	134	128	6	0.955224	Maclo	Maclo	III	III	Ma_Ma	Intra
2	B1	114	83	31	0.72807	Maclo	Maclo	III	III	Ma_Ma	Intra
2	B2	109	104	5	0.954128	Maclo	Maclo	III	III	Ma_Ma	Intra
2	B3	205	190	15	0.926829	Maclo	Maclo	III	III	Ma_Ma	Intra
1	A2	186	177	9	0.951613	Brazil	Brazil	I	I	Bra_Bra	Intra
1	A3	237	234	3	0.987342	Brazil	Brazil	I	I	Bra_Bra	Intra
1	A4	210	200	10	0.952381	Brazil	Brazil	I	I	Bra_Bra	Intra
1	A5	208	175	33	0.841346	Brazil	Brazil	I	I	Bra_Bra	Intra
1	B1	262	245	17	0.935115	Brazil	Brazil	I	I	Bra_Bra	Intra
1	B2	129	117	12	0.906977	Brazil	Brazil	I	I	Bra_Bra	Intra
1	B3	173	153	20	0.884393	Brazil	Brazil	I	I	Bra_Bra	Intra
1	B4	169	114	55	0.674556	Brazil	Brazil	I	I	Bra_Bra	Intra
1	B5	116	114	2	0.982759	Brazil	Brazil	I	I	Bra_Bra	Intra
1	B6	160	155	5	0.96875	Brazil	Brazil	I	I	Bra_Bra	Intra
1	C1	240	226	14	0.941667	Brazil	Brazil	I	I	Bra_Bra	Intra
1	C2	204	196	8	0.960784	Brazil	Brazil	I	I	Bra_Bra	Intra
1	C3	198	195	3	0.984848	Brazil	Brazil	I	I	Bra_Bra	Intra
1	C4	218	205	13	0.940367	Brazil	Brazil	I	I	Bra_Bra	Intra
1	C5	204	190	14	0.931373	Brazil	Brazil	I	I	Bra_Bra	Intra
1	C6	218	207	11	0.949541	Brazil	Brazil	I	I	Bra_Bra	Intra
1	D1	183	168	15	0.918033	Brazil	Brazil	I	I	Bra_Bra	Intra
1	D2	262	261	1	0.996183	Brazil	Brazil	I	I	Bra_Bra	Intra
1	D3	253	200	53	0.790514	Brazil	Brazil	I	I	Bra_Bra	Intra
1	D4	133	121	12	0.909774	Brazil	Brazil	I	I	Bra_Bra	Intra
1	D5	165	160	5	0.969697	Brazil	Brazil	I	I	Bra_Bra	Intra
1	D6	255	248	7	0.972549	Brazil	Brazil	I	I	Bra_Bra	Intra
2	A1	200	173	27	0.865	Brazil	Brazil	I	I	Bra_Bra	Intra
2	A2	221	208	13	0.941176	Brazil	Brazil	I	I	Bra_Bra	Intra
2	A3	218	201	17	0.922018	Brazil	Brazil	I	I	Bra_Bra	Intra
2	A4	245	228	17	0.930612	Brazil	Brazil	I	I	Bra_Bra	Intra
2	A5	119	69	50	0.579832	Brazil	Brazil	I	I	Bra_Bra	Intra
2	A6	252	236	16	0.936508	Brazil	Brazil	I	I	Bra_Bra	Intra
2	B1	163	161	2	0.98773	Brazil	Brazil	I	I	Bra_Bra	Intra
2	B2	229	218	11	0.951965	Brazil	Brazil	I	I	Bra_Bra	Intra
1	A1	191	180	11	0.942408	Istanbul	Istanbul	IV	IV	Ist_Ist	Intra
1	A2	133	95	38	0.714286	Istanbul	Istanbul	IV	IV	Ist_Ist	Intra
1	A3	163	87	76	0.533742	Istanbul	Istanbul	IV	IV	Ist_Ist	Intra
1	A5	163	145	18	0.889571	Istanbul	Istanbul	IV	IV	Ist_Ist	Intra
1	A6	156	132	24	0.846154	Istanbul	Istanbul	IV	IV	Ist_Ist	Intra
1	B1	122	106	16	0.868852	Istanbul	Istanbul	IV	IV	Ist_Ist	Intra
1	B3	136	133	3	0.977941	Istanbul	Istanbul	IV	IV	Ist_Ist	Intra
1	B4	175	160	15	0.914286	Istanbul	Istanbul	IV	IV	Ist_Ist	Intra
1	B6	163	149	14	0.91411	Istanbul	Istanbul	IV	IV	Ist_Ist	Intra
1	C1	181	174	7	0.961326	Istanbul	Istanbul	IV	IV	Ist_Ist	Intra
1	C3	144	110	34	0.763889	Istanbul	Istanbul	IV	IV	Ist_Ist	Intra
1	C4	204	200	4	0.980392	Istanbul	Istanbul	IV	IV	Ist_Ist	Intra
1	C5	170	110	60	0.647059	Istanbul	Istanbul	IV	IV	Ist_Ist	Intra
1	C6	147	91	56	0.619048	Istanbul	Istanbul	IV	IV	Ist_Ist	Intra
1	D1	140	105	35	0.75	Istanbul	Istanbul	IV	IV	Ist_Ist	Intra
1	D2	145	74	71	0.510345	Istanbul	Istanbul	IV	IV	Ist_Ist	Intra
1	D5	158	147	11	0.93038	Istanbul	Istanbul	IV	IV	Ist_Ist	Intra
2	A2	129	120	9	0.930233	Istanbul	Istanbul	IV	IV	Ist_Ist	Intra
2	A3	93	80	13	0.860215	Istanbul	Istanbul	IV	IV	Ist_Ist	Intra
2	A4	140	138	2	0.985714	Istanbul	Istanbul	IV	IV	Ist_Ist	Intra
2	A6	175	145	30	0.828571	Istanbul	Istanbul	IV	IV	Ist_Ist	Intra
2	B2	161	47	114	0.291925	Istanbul	Istanbul	IV	IV	Ist_Ist	Intra
2	B3	142	34	108	0.239437	Istanbul	Istanbul	IV	IV	Ist_Ist	Intra
2	B4	128	105	23	0.820312	Istanbul	Istanbul	IV	IV	Ist_Ist	Intra
2	B5	95	78	17	0.821053	Istanbul	Istanbul	IV	IV	Ist_Ist	Intra
2	B6	86	54	32	0.627907	Istanbul	Istanbul	IV	IV	Ist_Ist	Intra
2	C1	171	140	31	0.818713	Istanbul	Istanbul	IV	IV	Ist_Ist	Intra
2	C2	116	101	15	0.87069	Istanbul	Istanbul	IV	IV	Ist_Ist	Intra
2	C3	150	135	15	0.9	Istanbul	Istanbul	IV	IV	Ist_Ist	Intra
2	C4	142	139	3	0.978873	Istanbul	Istanbul	IV	IV	Ist_Ist	Intra
1	A1	179	110	69	0.614525	Ist_TC	Ist_TC	IV	IV	Ist_TC_Ist_TC	Intra
1	A2	156	75	81	0.480769	Ist_TC	Ist_TC	IV	IV	Ist_TC_Ist_TC	Intra
1	A3	133	100	33	0.75188	Ist_TC	Ist_TC	IV	IV	Ist_TC_Ist_TC	Intra
1	A4	130	99	31	0.761538	Ist_TC	Ist_TC	IV	IV	Ist_TC_Ist_TC	Intra
1	A5	139	61	78	0.438849	Ist_TC	Ist_TC	IV	IV	Ist_TC_Ist_TC	Intra
1	A6	135	73	62	0.540741	Ist_TC	Ist_TC	IV	IV	Ist_TC_Ist_TC	Intra
1	B3	160	116	44	0.725	Ist_TC	Ist_TC	IV	IV	Ist_TC_Ist_TC	Intra
1	B4	143	134	9	0.937063	Ist_TC	Ist_TC	IV	IV	Ist_TC_Ist_TC	Intra
1	B5	140	127	13	0.907143	Ist_TC	Ist_TC	IV	IV	Ist_TC_Ist_TC	Intra
1	B6	209	190	19	0.909091	Ist_TC	Ist_TC	IV	IV	Ist_TC_Ist_TC	Intra
1	C1	174	141	33	0.810345	Ist_TC	Ist_TC	IV	IV	Ist_TC_Ist_TC	Intra
1	C2	134	123	11	0.91791	Ist_TC	Ist_TC	IV	IV	Ist_TC_Ist_TC	Intra
1	C3	147	92	55	0.62585	Ist_TC	Ist_TC	IV	IV	Ist_TC_Ist_TC	Intra
1	C4	173	161	12	0.930636	Ist_TC	Ist_TC	IV	IV	Ist_TC_Ist_TC	Intra
1	C5	160	48	112	0.3	Ist_TC	Ist_TC	IV	IV	Ist_TC_Ist_TC	Intra
1	D1	113	64	49	0.566372	Ist_TC	Ist_TC	IV	IV	Ist_TC_Ist_TC	Intra
1	D3	160	156	4	0.975	Ist_TC	Ist_TC	IV	IV	Ist_TC_Ist_TC	Intra
1	D4	116	73	43	0.62931	Ist_TC	Ist_TC	IV	IV	Ist_TC_Ist_TC	Intra
1	D5	135	76	59	0.562963	Ist_TC	Ist_TC	IV	IV	Ist_TC_Ist_TC	Intra
1	D6	172	122	50	0.709302	Ist_TC	Ist_TC	IV	IV	Ist_TC_Ist_TC	Intra
2	A2	158	113	45	0.71519	Ist_TC	Ist_TC	IV	IV	Ist_TC_Ist_TC	Intra
2	A3	204	180	24	0.882353	Ist_TC	Ist_TC	IV	IV	Ist_TC_Ist_TC	Intra
2	A5	199	189	10	0.949749	Ist_TC	Ist_TC	IV	IV	Ist_TC_Ist_TC	Intra
2	B1	155	143	12	0.922581	Ist_TC	Ist_TC	IV	IV	Ist_TC_Ist_TC	Intra
2	B2	166	143	23	0.861446	Ist_TC	Ist_TC	IV	IV	Ist_TC_Ist_TC	Intra
2	B3	172	110	62	0.639535	Ist_TC	Ist_TC	IV	IV	Ist_TC_Ist_TC	Intra
2	B5	114	68	46	0.596491	Ist_TC	Ist_TC	IV	IV	Ist_TC_Ist_TC	Intra
2	B6	110	96	14	0.872727	Ist_TC	Ist_TC	IV	IV	Ist_TC_Ist_TC	Intra
2	C1	130	118	12	0.907692	Ist_TC	Ist_TC	IV	IV	Ist_TC_Ist_TC	Intra
2	C2	173	115	58	0.66474	Ist_TC	Ist_TC	IV	IV	Ist_TC_Ist_TC	Intra
1	A1	137	121	16	0.883212	Slab_TC	Slab_TC	III	III	Slab_TC_Slab_TC	Intra
1	A2	106	97	9	0.915094	Slab_TC	Slab_TC	III	III	Slab_TC_Slab_TC	Intra
1	A3	111	92	19	0.828829	Slab_TC	Slab_TC	III	III	Slab_TC_Slab_TC	Intra
1	A4	174	137	37	0.787356	Slab_TC	Slab_TC	III	III	Slab_TC_Slab_TC	Intra
1	A5	102	70	32	0.686275	Slab_TC	Slab_TC	III	III	Slab_TC_Slab_TC	Intra
1	B1	80	68	12	0.85	Slab_TC	Slab_TC	III	III	Slab_TC_Slab_TC	Intra
1	B3	179	43	136	0.240223	Slab_TC	Slab_TC	III	III	Slab_TC_Slab_TC	Intra
1	B4	186	163	23	0.876344	Slab_TC	Slab_TC	III	III	Slab_TC_Slab_TC	Intra
1	C1	165	150	15	0.909091	Slab_TC	Slab_TC	III	III	Slab_TC_Slab_TC	Intra
1	C2	128	119	9	0.929688	Slab_TC	Slab_TC	III	III	Slab_TC_Slab_TC	Intra
1	C3	130	118	12	0.907692	Slab_TC	Slab_TC	III	III	Slab_TC_Slab_TC	Intra
1	C6	176	147	29	0.835227	Slab_TC	Slab_TC	III	III	Slab_TC_Slab_TC	Intra
1	D2	153	140	13	0.915033	Slab_TC	Slab_TC	III	III	Slab_TC_Slab_TC	Intra
1	D4	90	84	6	0.933333	Slab_TC	Slab_TC	III	III	Slab_TC_Slab_TC	Intra
1	D6	149	140	9	0.939597	Slab_TC	Slab_TC	III	III	Slab_TC_Slab_TC	Intra
2	A1	119	97	22	0.815126	Slab_TC	Slab_TC	III	III	Slab_TC_Slab_TC	Intra
2	A2	185	120	65	0.648649	Slab_TC	Slab_TC	III	III	Slab_TC_Slab_TC	Intra
2	A4	168	158	10	0.940476	Slab_TC	Slab_TC	III	III	Slab_TC_Slab_TC	Intra
2	B2	146	142	4	0.972603	Slab_TC	Slab_TC	III	III	Slab_TC_Slab_TC	Intra
2	B4	157	142	15	0.904459	Slab_TC	Slab_TC	III	III	Slab_TC_Slab_TC	Intra
2	B5	181	163	18	0.900552	Slab_TC	Slab_TC	III	III	Slab_TC_Slab_TC	Intra
2	B6	124	109	15	0.879032	Slab_TC	Slab_TC	III	III	Slab_TC_Slab_TC	Intra
2	C2	196	151	45	0.770408	Slab_TC	Slab_TC	III	III	Slab_TC_Slab_TC	Intra
2	C3	117	110	7	0.940171	Slab_TC	Slab_TC	III	III	Slab_TC_Slab_TC	Intra
2	C4	125	113	12	0.904	Slab_TC	Slab_TC	III	III	Slab_TC_Slab_TC	Intra
2	D2	208	190	18	0.913462	Slab_TC	Slab_TC	III	III	Slab_TC_Slab_TC	Intra
2	D3	114	110	4	0.964912	Slab_TC	Slab_TC	III	III	Slab_TC_Slab_TC	Intra
2	D4	177	152	25	0.858757	Slab_TC	Slab_TC	III	III	Slab_TC_Slab_TC	Intra
2	D6	144	140	4	0.972222	Slab_TC	Slab_TC	III	III	Slab_TC_Slab_TC	Intra
3	A1	95	80	15	0.842105	Slab_TC	Slab_TC	III	III	Slab_TC_Slab_TC	Intra
1	A1	128	124	4	0.96875	Ichkeul_09	Ichkeul_09	IV	IV	Ich_09_Ich_09	Intra
1	A2	148	140	8	0.945946	Ichkeul_09	Ichkeul_09	IV	IV	Ich_09_Ich_09	Intra
1	A3	77	74	3	0.961039	Ichkeul_09	Ichkeul_09	IV	IV	Ich_09_Ich_09	Intra
1	A4	128	115	13	0.898438	Ichkeul_09	Ichkeul_09	IV	IV	Ich_09_Ich_09	Intra
1	A5	112	102	10	0.910714	Ichkeul_09	Ichkeul_09	IV	IV	Ich_09_Ich_09	Intra
1	A6	130	109	21	0.838462	Ichkeul_09	Ichkeul_09	IV	IV	Ich_09_Ich_09	Intra
1	B2	143	136	7	0.951049	Ichkeul_09	Ichkeul_09	IV	IV	Ich_09_Ich_09	Intra
1	B3	141	130	11	0.921986	Ichkeul_09	Ichkeul_09	IV	IV	Ich_09_Ich_09	Intra
1	B5	119	118	1	0.991597	Ichkeul_09	Ichkeul_09	IV	IV	Ich_09_Ich_09	Intra
1	B6	135	130	5	0.962963	Ichkeul_09	Ichkeul_09	IV	IV	Ich_09_Ich_09	Intra
1	C1	129	122	7	0.945736	Ichkeul_09	Ichkeul_09	IV	IV	Ich_09_Ich_09	Intra
1	C2	81	74	7	0.91358	Ichkeul_09	Ichkeul_09	IV	IV	Ich_09_Ich_09	Intra
1	C3	91	88	3	0.967033	Ichkeul_09	Ichkeul_09	IV	IV	Ich_09_Ich_09	Intra
1	C5	170	164	6	0.964706	Ichkeul_09	Ichkeul_09	IV	IV	Ich_09_Ich_09	Intra
1	C6	121	117	4	0.966942	Ichkeul_09	Ichkeul_09	IV	IV	Ich_09_Ich_09	Intra
1	D1	165	160	5	0.969697	Ichkeul_09	Ichkeul_09	IV	IV	Ich_09_Ich_09	Intra
1	D4	164	163	1	0.993902	Ichkeul_09	Ichkeul_09	IV	IV	Ich_09_Ich_09	Intra
1	D5	101	91	10	0.90099	Ichkeul_09	Ichkeul_09	IV	IV	Ich_09_Ich_09	Intra
1	D6	103	93	10	0.902913	Ichkeul_09	Ichkeul_09	IV	IV	Ich_09_Ich_09	Intra
2	A1	94	93	1	0.989362	Ichkeul_09	Ichkeul_09	IV	IV	Ich_09_Ich_09	Intra
2	A2	144	135	9	0.9375	Ichkeul_09	Ichkeul_09	IV	IV	Ich_09_Ich_09	Intra
2	A5	110	105	5	0.954545	Ichkeul_09	Ichkeul_09	IV	IV	Ich_09_Ich_09	Intra
2	A6	137	130	7	0.948905	Ichkeul_09	Ichkeul_09	IV	IV	Ich_09_Ich_09	Intra
2	B2	100	100	0	1	Ichkeul_09	Ichkeul_09	IV	IV	Ich_09_Ich_09	Intra
2	B4	122	117	5	0.959016	Ichkeul_09	Ichkeul_09	IV	IV	Ich_09_Ich_09	Intra
2	B5	115	110	5	0.956522	Ichkeul_09	Ichkeul_09	IV	IV	Ich_09_Ich_09	Intra
2	B6	159	153	6	0.962264	Ichkeul_09	Ichkeul_09	IV	IV	Ich_09_Ich_09	Intra
2	C1	99	95	4	0.959596	Ichkeul_09	Ichkeul_09	IV	IV	Ich_09_Ich_09	Intra
2	C6	135	133	2	0.985185	Ichkeul_09	Ichkeul_09	IV	IV	Ich_09_Ich_09	Intra
2	D1	124	118	6	0.951613	Ichkeul_09	Ichkeul_09	IV	IV	Ich_09_Ich_09	Intra
1	A2	152	134	18	0.881579	BC_Harash	BC_Harash	IV	IV	BC_Ha_BC_Ha	Intra
1	A3	97	95	2	0.979381	BC_Harash	BC_Harash	IV	IV	BC_Ha_BC_Ha	Intra
1	A4	64	58	6	0.90625	BC_Harash	BC_Harash	IV	IV	BC_Ha_BC_Ha	Intra
1	A5	58	55	3	0.948276	BC_Harash	BC_Harash	IV	IV	BC_Ha_BC_Ha	Intra
1	B2	160	153	7	0.95625	BC_Harash	BC_Harash	IV	IV	BC_Ha_BC_Ha	Intra
1	B3	151	148	3	0.980132	BC_Harash	BC_Harash	IV	IV	BC_Ha_BC_Ha	Intra
1	B4	120	116	4	0.966667	BC_Harash	BC_Harash	IV	IV	BC_Ha_BC_Ha	Intra
1	B5	79	77	2	0.974684	BC_Harash	BC_Harash	IV	IV	BC_Ha_BC_Ha	Intra
1	B6	96	92	4	0.958333	BC_Harash	BC_Harash	IV	IV	BC_Ha_BC_Ha	Intra
1	C1	148	144	4	0.972973	BC_Harash	BC_Harash	IV	IV	BC_Ha_BC_Ha	Intra
1	C2	102	98	4	0.960784	BC_Harash	BC_Harash	IV	IV	BC_Ha_BC_Ha	Intra
1	C5	100	85	15	0.85	BC_Harash	BC_Harash	IV	IV	BC_Ha_BC_Ha	Intra
1	D2	88	86	2	0.977273	BC_Harash	BC_Harash	IV	IV	BC_Ha_BC_Ha	Intra
1	D3	76	64	12	0.842105	BC_Harash	BC_Harash	IV	IV	BC_Ha_BC_Ha	Intra
1	D4	112	110	2	0.982143	BC_Harash	BC_Harash	IV	IV	BC_Ha_BC_Ha	Intra
1	D6	115	112	3	0.973913	BC_Harash	BC_Harash	IV	IV	BC_Ha_BC_Ha	Intra
2	A1	125	122	3	0.976	BC_Harash	BC_Harash	IV	IV	BC_Ha_BC_Ha	Intra
2	A2	77	67	10	0.87013	BC_Harash	BC_Harash	IV	IV	BC_Ha_BC_Ha	Intra
2	A3	86	80	6	0.930233	BC_Harash	BC_Harash	IV	IV	BC_Ha_BC_Ha	Intra
2	A4	105	102	3	0.971429	BC_Harash	BC_Harash	IV	IV	BC_Ha_BC_Ha	Intra
2	A5	108	100	8	0.925926	BC_Harash	BC_Harash	IV	IV	BC_Ha_BC_Ha	Intra
2	B1	110	108	2	0.981818	BC_Harash	BC_Harash	IV	IV	BC_Ha_BC_Ha	Intra
2	B2	142	137	5	0.964789	BC_Harash	BC_Harash	IV	IV	BC_Ha_BC_Ha	Intra
2	B3	118	114	4	0.966102	BC_Harash	BC_Harash	IV	IV	BC_Ha_BC_Ha	Intra
2	B4	97	83	14	0.85567	BC_Harash	BC_Harash	IV	IV	BC_Ha_BC_Ha	Intra
2	B6	121	118	3	0.975207	BC_Harash	BC_Harash	IV	IV	BC_Ha_BC_Ha	Intra
2	C1	98	96	2	0.979592	BC_Harash	BC_Harash	IV	IV	BC_Ha_BC_Ha	Intra
2	C2	102	97	5	0.95098	BC_Harash	BC_Harash	IV	IV	BC_Ha_BC_Ha	Intra
2	C3	96	95	1	0.989583	BC_Harash	BC_Harash	IV	IV	BC_Ha_BC_Ha	Intra
2	C4	119	115	4	0.966387	BC_Harash	BC_Harash	IV	IV	BC_Ha_BC_Ha	Intra
1	A1	180	164	16	0.911111	BC_Tunis	BC_Tunis	I	I	BC_Tu_BC_Tu	Intra
1	A2	136	125	11	0.919118	BC_Tunis	BC_Tunis	I	I	BC_Tu_BC_Tu	Intra
1	A3	124	94	30	0.758065	BC_Tunis	BC_Tunis	I	I	BC_Tu_BC_Tu	Intra
1	A4	136	108	28	0.794118	BC_Tunis	BC_Tunis	I	I	BC_Tu_BC_Tu	Intra
1	A5	150	133	17	0.886667	BC_Tunis	BC_Tunis	I	I	BC_Tu_BC_Tu	Intra
1	A6	101	74	27	0.732673	BC_Tunis	BC_Tunis	I	I	BC_Tu_BC_Tu	Intra
1	B1	102	75	27	0.735294	BC_Tunis	BC_Tunis	I	I	BC_Tu_BC_Tu	Intra
1	B2	151	117	34	0.774834	BC_Tunis	BC_Tunis	I	I	BC_Tu_BC_Tu	Intra
1	B3	74	65	9	0.878378	BC_Tunis	BC_Tunis	I	I	BC_Tu_BC_Tu	Intra
1	B4	108	81	27	0.75	BC_Tunis	BC_Tunis	I	I	BC_Tu_BC_Tu	Intra
1	C1	177	158	19	0.892655	BC_Tunis	BC_Tunis	I	I	BC_Tu_BC_Tu	Intra
1	C2	176	171	5	0.971591	BC_Tunis	BC_Tunis	I	I	BC_Tu_BC_Tu	Intra
1	C3	150	121	29	0.806667	BC_Tunis	BC_Tunis	I	I	BC_Tu_BC_Tu	Intra
1	C4	203	185	18	0.91133	BC_Tunis	BC_Tunis	I	I	BC_Tu_BC_Tu	Intra
1	C6	211	184	27	0.872038	BC_Tunis	BC_Tunis	I	I	BC_Tu_BC_Tu	Intra
1	D1	174	172	2	0.988506	BC_Tunis	BC_Tunis	I	I	BC_Tu_BC_Tu	Intra
1	D2	179	171	8	0.955307	BC_Tunis	BC_Tunis	I	I	BC_Tu_BC_Tu	Intra
1	D3	186	173	13	0.930108	BC_Tunis	BC_Tunis	I	I	BC_Tu_BC_Tu	Intra
1	D4	149	127	22	0.852349	BC_Tunis	BC_Tunis	I	I	BC_Tu_BC_Tu	Intra
1	D5	161	141	20	0.875776	BC_Tunis	BC_Tunis	I	I	BC_Tu_BC_Tu	Intra
1	D6	130	126	4	0.969231	BC_Tunis	BC_Tunis	I	I	BC_Tu_BC_Tu	Intra
2	A1	197	160	37	0.812183	BC_Tunis	BC_Tunis	I	I	BC_Tu_BC_Tu	Intra
2	A2	154	150	4	0.974026	BC_Tunis	BC_Tunis	I	I	BC_Tu_BC_Tu	Intra
2	A5	178	147	31	0.825843	BC_Tunis	BC_Tunis	I	I	BC_Tu_BC_Tu	Intra
2	A6	150	137	13	0.913333	BC_Tunis	BC_Tunis	I	I	BC_Tu_BC_Tu	Intra
2	B2	213	197	16	0.924883	BC_Tunis	BC_Tunis	I	I	BC_Tu_BC_Tu	Intra
2	B3	147	124	23	0.843537	BC_Tunis	BC_Tunis	I	I	BC_Tu_BC_Tu	Intra
2	B4	199	179	20	0.899497	BC_Tunis	BC_Tunis	I	I	BC_Tu_BC_Tu	Intra
2	B5	160	115	45	0.71875	BC_Tunis	BC_Tunis	I	I	BC_Tu_BC_Tu	Intra
2	B6	152	145	7	0.953947	BC_Tunis	BC_Tunis	I	I	BC_Tu_BC_Tu	Intra
1	A1	223	202	21	0.90583	BC_Tunis	Tunis	I	I	BC_Tu_Tu	Intra
1	A2	214	196	18	0.915888	BC_Tunis	Tunis	I	I	BC_Tu_Tu	Intra
1	A3	258	235	23	0.910853	BC_Tunis	Tunis	I	I	BC_Tu_Tu	Intra
1	A4	215	170	45	0.790698	BC_Tunis	Tunis	I	I	BC_Tu_Tu	Intra
1	A5	198	180	18	0.909091	BC_Tunis	Tunis	I	I	BC_Tu_Tu	Intra
1	A6	217	182	35	0.83871	BC_Tunis	Tunis	I	I	BC_Tu_Tu	Intra
1	B2	293	270	23	0.921502	BC_Tunis	Tunis	I	I	BC_Tu_Tu	Intra
1	B4	232	205	27	0.883621	BC_Tunis	Tunis	I	I	BC_Tu_Tu	Intra
1	B5	260	245	15	0.942308	BC_Tunis	Tunis	I	I	BC_Tu_Tu	Intra
1	B6	205	189	16	0.921951	BC_Tunis	Tunis	I	I	BC_Tu_Tu	Intra
1	C1	259	236	23	0.911197	BC_Tunis	Tunis	I	I	BC_Tu_Tu	Intra
1	C2	261	240	21	0.91954	BC_Tunis	Tunis	I	I	BC_Tu_Tu	Intra
1	C3	273	203	70	0.74359	BC_Tunis	Tunis	I	I	BC_Tu_Tu	Intra
1	C4	206	170	36	0.825243	BC_Tunis	Tunis	I	I	BC_Tu_Tu	Intra
1	C6	256	240	16	0.9375	BC_Tunis	Tunis	I	I	BC_Tu_Tu	Intra
1	D1	222	201	21	0.905405	BC_Tunis	Tunis	I	I	BC_Tu_Tu	Intra
1	D2	158	144	14	0.911392	BC_Tunis	Tunis	I	I	BC_Tu_Tu	Intra
1	D3	193	188	5	0.974093	BC_Tunis	Tunis	I	I	BC_Tu_Tu	Intra
1	D4	210	187	23	0.890476	BC_Tunis	Tunis	I	I	BC_Tu_Tu	Intra
2	A1	253	226	27	0.893281	BC_Tunis	Tunis	I	I	BC_Tu_Tu	Intra
2	A3	225	215	10	0.955556	BC_Tunis	Tunis	I	I	BC_Tu_Tu	Intra
2	A4	191	190	1	0.994764	BC_Tunis	Tunis	I	I	BC_Tu_Tu	Intra
2	A5	260	236	24	0.907692	BC_Tunis	Tunis	I	I	BC_Tu_Tu	Intra
2	A6	252	238	14	0.944444	BC_Tunis	Tunis	I	I	BC_Tu_Tu	Intra
2	B2	259	185	74	0.714286	BC_Tunis	Tunis	I	I	BC_Tu_Tu	Intra
2	B3	246	242	4	0.98374	BC_Tunis	Tunis	I	I	BC_Tu_Tu	Intra
2	B4	139	132	7	0.94964	BC_Tunis	Tunis	I	I	BC_Tu_Tu	Intra
2	B6	156	147	9	0.942308	BC_Tunis	Tunis	I	I	BC_Tu_Tu	Intra
2	C4	238	221	17	0.928571	BC_Tunis	Tunis	I	I	BC_Tu_Tu	Intra
2	C6	178	161	17	0.904494	BC_Tunis	Tunis	I	I	BC_Tu_Tu	Intra
1	A1	155	143	12	0.922581	Tunis	BC_Tunis	I	I	Tu_BC_Tu	Intra	0.910161
1	A3	128	108	20	0.84375	Tunis	BC_Tunis	I	I	Tu_BC_Tu	Intra
1	A5	149	139	10	0.932886	Tunis	BC_Tunis	I	I	Tu_BC_Tu	Intra
1	A6	163	153	10	0.93865	Tunis	BC_Tunis	I	I	Tu_BC_Tu	Intra
1	B2	214	213	1	0.995327	Tunis	BC_Tunis	I	I	Tu_BC_Tu	Intra
1	B3	200	191	9	0.955	Tunis	BC_Tunis	I	I	Tu_BC_Tu	Intra
1	B4	136	95	41	0.698529	Tunis	BC_Tunis	I	I	Tu_BC_Tu	Intra
1	C2	148	132	16	0.891892	Tunis	BC_Tunis	I	I	Tu_BC_Tu	Intra
1	C3	201	185	16	0.920398	Tunis	BC_Tunis	I	I	Tu_BC_Tu	Intra
1	C4	195	168	27	0.861538	Tunis	BC_Tunis	I	I	Tu_BC_Tu	Intra
1	C5	190	175	15	0.921053	Tunis	BC_Tunis	I	I	Tu_BC_Tu	Intra
1	C6	168	150	18	0.892857	Tunis	BC_Tunis	I	I	Tu_BC_Tu	Intra
1	D1	146	137	9	0.938356	Tunis	BC_Tunis	I	I	Tu_BC_Tu	Intra
1	D2	229	220	9	0.960699	Tunis	BC_Tunis	I	I	Tu_BC_Tu	Intra
1	D3	162	104	58	0.641975	Tunis	BC_Tunis	I	I	Tu_BC_Tu	Intra
1	D4	184	153	31	0.831522	Tunis	BC_Tunis	I	I	Tu_BC_Tu	Intra
1	D6	174	166	8	0.954023	Tunis	BC_Tunis	I	I	Tu_BC_Tu	Intra
2	A1	228	218	10	0.95614	Tunis	BC_Tunis	I	I	Tu_BC_Tu	Intra
2	A2	210	194	16	0.92381	Tunis	BC_Tunis	I	I	Tu_BC_Tu	Intra
2	B1	190	176	14	0.926316	Tunis	BC_Tunis	I	I	Tu_BC_Tu	Intra
2	B2	186	180	6	0.967742	Tunis	BC_Tunis	I	I	Tu_BC_Tu	Intra
2	B5	166	156	10	0.939759	Tunis	BC_Tunis	I	I	Tu_BC_Tu	Intra
2	C3	207	200	7	0.966184	Tunis	BC_Tunis	I	I	Tu_BC_Tu	Intra
2	C5	157	146	11	0.929936	Tunis	BC_Tunis	I	I	Tu_BC_Tu	Intra
2	C6	195	185	10	0.948718	Tunis	BC_Tunis	I	I	Tu_BC_Tu	Intra
2	D2	109	95	14	0.87156	Tunis	BC_Tunis	I	I	Tu_BC_Tu	Intra
2	D3	207	199	8	0.961353	Tunis	BC_Tunis	I	I	Tu_BC_Tu	Intra
2	D5	134	128	6	0.955224	Tunis	BC_Tunis	I	I	Tu_BC_Tu	Intra
2	D6	168	154	14	0.916667	Tunis	BC_Tunis	I	I	Tu_BC_Tu	Intra
3	A5	151	142	9	0.940397	Tunis	BC_Tunis	I	I	Tu_BC_Tu	Intra
1	A1	114	109	5	0.95614	Harash	BC_Harash	IV	IV	Ha_BC_Ha	Intra
1	A2	76	62	14	0.815789	Harash	BC_Harash	IV	IV	Ha_BC_Ha	Intra
1	A3	101	96	5	0.950495	Harash	BC_Harash	IV	IV	Ha_BC_Ha	Intra
1	A4	221	179	42	0.809955	Harash	BC_Harash	IV	IV	Ha_BC_Ha	Intra
1	A5	130	127	3	0.976923	Harash	BC_Harash	IV	IV	Ha_BC_Ha	Intra
1	B1	116	108	8	0.931034	Harash	BC_Harash	IV	IV	Ha_BC_Ha	Intra
1	B3	219	210	9	0.958904	Harash	BC_Harash	IV	IV	Ha_BC_Ha	Intra
1	B4	98	86	12	0.877551	Harash	BC_Harash	IV	IV	Ha_BC_Ha	Intra
1	B6	121	113	8	0.933884	Harash	BC_Harash	IV	IV	Ha_BC_Ha	Intra
1	C1	81	74	7	0.91358	Harash	BC_Harash	IV	IV	Ha_BC_Ha	Intra
1	C2	119	113	6	0.94958	Harash	BC_Harash	IV	IV	Ha_BC_Ha	Intra
1	C3	121	117	4	0.966942	Harash	BC_Harash	IV	IV	Ha_BC_Ha	Intra
1	C4	131	126	5	0.961832	Harash	BC_Harash	IV	IV	Ha_BC_Ha	Intra
1	C5	87	81	6	0.931034	Harash	BC_Harash	IV	IV	Ha_BC_Ha	Intra
1	D1	122	117	5	0.959016	Harash	BC_Harash	IV	IV	Ha_BC_Ha	Intra
1	D3	113	112	1	0.99115	Harash	BC_Harash	IV	IV	Ha_BC_Ha	Intra
1	D4	100	97	3	0.97	Harash	BC_Harash	IV	IV	Ha_BC_Ha	Intra
1	D5	125	122	3	0.976	Harash	BC_Harash	IV	IV	Ha_BC_Ha	Intra
1	D6	133	114	19	0.857143	Harash	BC_Harash	IV	IV	Ha_BC_Ha	Intra
2	A1	107	104	3	0.971963	Harash	BC_Harash	IV	IV	Ha_BC_Ha	Intra
2	A2	89	84	5	0.94382	Harash	BC_Harash	IV	IV	Ha_BC_Ha	Intra
2	A3	100	87	13	0.87	Harash	BC_Harash	IV	IV	Ha_BC_Ha	Intra
2	A4	121	117	4	0.966942	Harash	BC_Harash	IV	IV	Ha_BC_Ha	Intra
2	A5	104	95	9	0.913462	Harash	BC_Harash	IV	IV	Ha_BC_Ha	Intra
2	A6	142	133	9	0.93662	Harash	BC_Harash	IV	IV	Ha_BC_Ha	Intra
2	B3	129	125	4	0.968992	Harash	BC_Harash	IV	IV	Ha_BC_Ha	Intra
2	B4	174	168	6	0.965517	Harash	BC_Harash	IV	IV	Ha_BC_Ha	Intra
2	B5	129	125	4	0.968992	Harash	BC_Harash	IV	IV	Ha_BC_Ha	Intra
2	B6	105	99	6	0.942857	Harash	BC_Harash	IV	IV	Ha_BC_Ha	Intra
2	C4	110	102	8	0.927273	Harash	BC_Harash	IV	IV	Ha_BC_Ha	Intra
1	A1	210	185	25	0.880952	Ichkeul_21	Ichkeul_21	IV	IV	Ich_21_Ich_21	Intra
1	A2	178	148	30	0.831461	Ichkeul_21	Ichkeul_21	IV	IV	Ich_21_Ich_21	Intra
1	A5	145	143	2	0.986207	Ichkeul_21	Ichkeul_21	IV	IV	Ich_21_Ich_21	Intra
1	B2	98	88	10	0.897959	Ichkeul_21	Ichkeul_21	IV	IV	Ich_21_Ich_21	Intra
1	B3	117	109	8	0.931624	Ichkeul_21	Ichkeul_21	IV	IV	Ich_21_Ich_21	Intra
1	B4	154	149	5	0.967532	Ichkeul_21	Ichkeul_21	IV	IV	Ich_21_Ich_21	Intra
1	B5	126	109	17	0.865079	Ichkeul_21	Ichkeul_21	IV	IV	Ich_21_Ich_21	Intra
1	B6	169	162	7	0.95858	Ichkeul_21	Ichkeul_21	IV	IV	Ich_21_Ich_21	Intra
1	C2	202	198	4	0.980198	Ichkeul_21	Ichkeul_21	IV	IV	Ich_21_Ich_21	Intra
1	C5	213	182	31	0.85446	Ichkeul_21	Ichkeul_21	IV	IV	Ich_21_Ich_21	Intra
1	D1	130	105	25	0.807692	Ichkeul_21	Ichkeul_21	IV	IV	Ich_21_Ich_21	Intra
1	D3	106	92	14	0.867925	Ichkeul_21	Ichkeul_21	IV	IV	Ich_21_Ich_21	Intra
1	D4	158	132	26	0.835443	Ichkeul_21	Ichkeul_21	IV	IV	Ich_21_Ich_21	Intra
1	D5	138	127	11	0.92029	Ichkeul_21	Ichkeul_21	IV	IV	Ich_21_Ich_21	Intra
2	A2	116	109	7	0.939655	Ichkeul_21	Ichkeul_21	IV	IV	Ich_21_Ich_21	Intra
2	A5	163	157	6	0.96319	Ichkeul_21	Ichkeul_21	IV	IV	Ich_21_Ich_21	Intra
2	A6	156	144	12	0.923077	Ichkeul_21	Ichkeul_21	IV	IV	Ich_21_Ich_21	Intra
2	B1	99	89	10	0.89899	Ichkeul_21	Ichkeul_21	IV	IV	Ich_21_Ich_21	Intra
2	B2	144	134	10	0.930556	Ichkeul_21	Ichkeul_21	IV	IV	Ich_21_Ich_21	Intra
2	B3	129	109	20	0.844961	Ichkeul_21	Ichkeul_21	IV	IV	Ich_21_Ich_21	Intra
2	B5	112	84	28	0.75	Ichkeul_21	Ichkeul_21	IV	IV	Ich_21_Ich_21	Intra
2	C2	187	181	6	0.967914	Ichkeul_21	Ichkeul_21	IV	IV	Ich_21_Ich_21	Intra
2	C3	135	131	4	0.97037	Ichkeul_21	Ichkeul_21	IV	IV	Ich_21_Ich_21	Intra
2	C5	144	131	13	0.909722	Ichkeul_21	Ichkeul_21	IV	IV	Ich_21_Ich_21	Intra
2	C6	125	93	32	0.744	Ichkeul_21	Ichkeul_21	IV	IV	Ich_21_Ich_21	Intra
2	D2	186	170	16	0.913978	Ichkeul_21	Ichkeul_21	IV	IV	Ich_21_Ich_21	Intra
2	D3	145	137	8	0.944828	Ichkeul_21	Ichkeul_21	IV	IV	Ich_21_Ich_21	Intra
2	D4	155	155	0	1	Ichkeul_21	Ichkeul_21	IV	IV	Ich_21_Ich_21	Intra
2	D5	143	134	9	0.937063	Ichkeul_21	Ichkeul_21	IV	IV	Ich_21_Ich_21	Intra
2	D6	109	101	8	0.926606	Ichkeul_21	Ichkeul_21	IV	IV	Ich_21_Ich_21	Intra
