# Supplementary material for: Cytoplasmic Incompatibility Variations in Relation with Wolbachia cid Genes Divergence in Culex pipiens
Source: mBio. 2021 Feb 9;12(1):e02797-20. doi: 10.1128/mBio.02797-20 (PMC7885119; doi:10.1128/mBio.02797-20)
Supplement: DATA SET S2 [file mBio.02797-20-sd002.xlsx]

## Sheet: Tableau_TC
box-number	well-number	number of eggs	number of larvae	number of unhatched eggs	HR	Male line	Female line	Wolbachia_male	Wolbachia_female	cross name	Cross type
1	A1	179	110	69	0.614525	Ist_TC	Ist_TC	none	none	Ist_TC_Ist_TC	Intra
1	A2	156	75	81	0.480769	Ist_TC	Ist_TC	none	none	Ist_TC_Ist_TC	Intra
1	A3	133	100	33	0.75188	Ist_TC	Ist_TC	none	none	Ist_TC_Ist_TC	Intra
1	A4	130	99	31	0.761538	Ist_TC	Ist_TC	none	none	Ist_TC_Ist_TC	Intra
1	A5	139	61	78	0.438849	Ist_TC	Ist_TC	none	none	Ist_TC_Ist_TC	Intra
1	A6	135	73	62	0.540741	Ist_TC	Ist_TC	none	none	Ist_TC_Ist_TC	Intra
1	B3	160	116	44	0.725	Ist_TC	Ist_TC	none	none	Ist_TC_Ist_TC	Intra
1	B4	143	134	9	0.937063	Ist_TC	Ist_TC	none	none	Ist_TC_Ist_TC	Intra
1	B5	140	127	13	0.907143	Ist_TC	Ist_TC	none	none	Ist_TC_Ist_TC	Intra
1	B6	209	190	19	0.909091	Ist_TC	Ist_TC	none	none	Ist_TC_Ist_TC	Intra
1	C1	174	141	33	0.810345	Ist_TC	Ist_TC	none	none	Ist_TC_Ist_TC	Intra
1	C2	134	123	11	0.91791	Ist_TC	Ist_TC	none	none	Ist_TC_Ist_TC	Intra
1	C3	147	92	55	0.62585	Ist_TC	Ist_TC	none	none	Ist_TC_Ist_TC	Intra
1	C4	173	161	12	0.930636	Ist_TC	Ist_TC	none	none	Ist_TC_Ist_TC	Intra
1	C5	160	48	112	0.3	Ist_TC	Ist_TC	none	none	Ist_TC_Ist_TC	Intra
1	D1	113	64	49	0.566372	Ist_TC	Ist_TC	none	none	Ist_TC_Ist_TC	Intra
1	D3	160	156	4	0.975	Ist_TC	Ist_TC	none	none	Ist_TC_Ist_TC	Intra
1	D4	116	73	43	0.62931	Ist_TC	Ist_TC	none	none	Ist_TC_Ist_TC	Intra
1	D5	135	76	59	0.562963	Ist_TC	Ist_TC	none	none	Ist_TC_Ist_TC	Intra
1	D6	172	122	50	0.709302	Ist_TC	Ist_TC	none	none	Ist_TC_Ist_TC	Intra
2	A2	158	113	45	0.71519	Ist_TC	Ist_TC	none	none	Ist_TC_Ist_TC	Intra
2	A3	204	180	24	0.882353	Ist_TC	Ist_TC	none	none	Ist_TC_Ist_TC	Intra
2	A5	199	189	10	0.949749	Ist_TC	Ist_TC	none	none	Ist_TC_Ist_TC	Intra
2	B1	155	143	12	0.922581	Ist_TC	Ist_TC	none	none	Ist_TC_Ist_TC	Intra
2	B2	166	143	23	0.861446	Ist_TC	Ist_TC	none	none	Ist_TC_Ist_TC	Intra
2	B3	172	110	62	0.639535	Ist_TC	Ist_TC	none	none	Ist_TC_Ist_TC	Intra
2	B5	114	68	46	0.596491	Ist_TC	Ist_TC	none	none	Ist_TC_Ist_TC	Intra
2	B6	110	96	14	0.872727	Ist_TC	Ist_TC	none	none	Ist_TC_Ist_TC	Intra
2	C1	130	118	12	0.907692	Ist_TC	Ist_TC	none	none	Ist_TC_Ist_TC	Intra
2	C2	173	115	58	0.66474	Ist_TC	Ist_TC	none	none	Ist_TC_Ist_TC	Intra
1	A1	150	112	38	0.746667	Ist_TC	Slab_TC	none	none	Ist_TC_Slab_TC	Interspecies cross
1	A2	155	139	16	0.896774	Ist_TC	Slab_TC	none	none	Ist_TC_Slab_TC	Interspecies cross
1	B1	120	100	20	0.833333	Ist_TC	Slab_TC	none	none	Ist_TC_Slab_TC	Interspecies cross
1	B4	190	174	16	0.915789	Ist_TC	Slab_TC	none	none	Ist_TC_Slab_TC	Interspecies cross
1	C1	127	121	6	0.952756	Ist_TC	Slab_TC	none	none	Ist_TC_Slab_TC	Interspecies cross
1	C3	140	121	19	0.864286	Ist_TC	Slab_TC	none	none	Ist_TC_Slab_TC	Interspecies cross
1	C4	125	74	51	0.592	Ist_TC	Slab_TC	none	none	Ist_TC_Slab_TC	Interspecies cross
1	C5	200	175	25	0.875	Ist_TC	Slab_TC	none	none	Ist_TC_Slab_TC	Interspecies cross
1	D2	123	108	15	0.878049	Ist_TC	Slab_TC	none	none	Ist_TC_Slab_TC	Interspecies cross
1	D4	134	129	5	0.962687	Ist_TC	Slab_TC	none	none	Ist_TC_Slab_TC	Interspecies cross
1	D5	110	64	46	0.581818	Ist_TC	Slab_TC	none	none	Ist_TC_Slab_TC	Interspecies cross
2	A3	170	154	16	0.905882	Ist_TC	Slab_TC	none	none	Ist_TC_Slab_TC	Interspecies cross
2	A4	140	103	37	0.735714	Ist_TC	Slab_TC	none	none	Ist_TC_Slab_TC	Interspecies cross
2	A5	112	65	47	0.580357	Ist_TC	Slab_TC	none	none	Ist_TC_Slab_TC	Interspecies cross
2	B1	168	153	15	0.910714	Ist_TC	Slab_TC	none	none	Ist_TC_Slab_TC	Interspecies cross
2	B3	93	55	38	0.591398	Ist_TC	Slab_TC	none	none	Ist_TC_Slab_TC	Interspecies cross
2	B4	105	82	23	0.780952	Ist_TC	Slab_TC	none	none	Ist_TC_Slab_TC	Interspecies cross
2	B6	140	82	58	0.585714	Ist_TC	Slab_TC	none	none	Ist_TC_Slab_TC	Interspecies cross
2	C2	137	53	84	0.386861	Ist_TC	Slab_TC	none	none	Ist_TC_Slab_TC	Interspecies cross
2	C4	108	90	18	0.833333	Ist_TC	Slab_TC	none	none	Ist_TC_Slab_TC	Interspecies cross
2	C5	170	155	15	0.911765	Ist_TC	Slab_TC	none	none	Ist_TC_Slab_TC	Interspecies cross
2	C6	150	130	20	0.866667	Ist_TC	Slab_TC	none	none	Ist_TC_Slab_TC	Interspecies cross
2	D1	80	77	3	0.9625	Ist_TC	Slab_TC	none	none	Ist_TC_Slab_TC	Interspecies cross
2	D4	150	137	13	0.913333	Ist_TC	Slab_TC	none	none	Ist_TC_Slab_TC	Interspecies cross
3	A1	198	180	18	0.909091	Ist_TC	Slab_TC	none	none	Ist_TC_Slab_TC	Interspecies cross
3	A2	195	161	34	0.825641	Ist_TC	Slab_TC	none	none	Ist_TC_Slab_TC	Interspecies cross
3	A3	170	89	81	0.523529	Ist_TC	Slab_TC	none	none	Ist_TC_Slab_TC	Interspecies cross
3	A4	179	65	114	0.363128	Ist_TC	Slab_TC	none	none	Ist_TC_Slab_TC	Interspecies cross
3	A5	146	106	40	0.726027	Ist_TC	Slab_TC	none	none	Ist_TC_Slab_TC	Interspecies cross
3	A6	179	124	55	0.692737	Ist_TC	Slab_TC	none	none	Ist_TC_Slab_TC	Interspecies cross
1	A1	137	121	16	0.883212	Slab_TC	Slab_TC	none	none	Slab_TC_Slab_TC	Intra
1	A2	106	97	9	0.915094	Slab_TC	Slab_TC	none	none	Slab_TC_Slab_TC	Intra
1	A3	111	92	19	0.828829	Slab_TC	Slab_TC	none	none	Slab_TC_Slab_TC	Intra
1	A4	174	137	37	0.787356	Slab_TC	Slab_TC	none	none	Slab_TC_Slab_TC	Intra
1	A5	102	70	32	0.686275	Slab_TC	Slab_TC	none	none	Slab_TC_Slab_TC	Intra
1	B1	80	68	12	0.85	Slab_TC	Slab_TC	none	none	Slab_TC_Slab_TC	Intra
1	B3	179	43	136	0.240223	Slab_TC	Slab_TC	none	none	Slab_TC_Slab_TC	Intra
1	B4	186	163	23	0.876344	Slab_TC	Slab_TC	none	none	Slab_TC_Slab_TC	Intra
1	C1	165	150	15	0.909091	Slab_TC	Slab_TC	none	none	Slab_TC_Slab_TC	Intra
1	C2	128	119	9	0.929688	Slab_TC	Slab_TC	none	none	Slab_TC_Slab_TC	Intra
1	C3	130	118	12	0.907692	Slab_TC	Slab_TC	none	none	Slab_TC_Slab_TC	Intra
1	C6	176	147	29	0.835227	Slab_TC	Slab_TC	none	none	Slab_TC_Slab_TC	Intra
1	D2	153	140	13	0.915033	Slab_TC	Slab_TC	none	none	Slab_TC_Slab_TC	Intra
1	D4	90	84	6	0.933333	Slab_TC	Slab_TC	none	none	Slab_TC_Slab_TC	Intra
1	D6	149	140	9	0.939597	Slab_TC	Slab_TC	none	none	Slab_TC_Slab_TC	Intra
2	A1	119	97	22	0.815126	Slab_TC	Slab_TC	none	none	Slab_TC_Slab_TC	Intra
2	A2	185	120	65	0.648649	Slab_TC	Slab_TC	none	none	Slab_TC_Slab_TC	Intra
2	A4	168	158	10	0.940476	Slab_TC	Slab_TC	none	none	Slab_TC_Slab_TC	Intra
2	B2	146	142	4	0.972603	Slab_TC	Slab_TC	none	none	Slab_TC_Slab_TC	Intra
2	B4	157	142	15	0.904459	Slab_TC	Slab_TC	none	none	Slab_TC_Slab_TC	Intra
2	B5	181	163	18	0.900552	Slab_TC	Slab_TC	none	none	Slab_TC_Slab_TC	Intra
2	B6	124	109	15	0.879032	Slab_TC	Slab_TC	none	none	Slab_TC_Slab_TC	Intra
2	C2	196	151	45	0.770408	Slab_TC	Slab_TC	none	none	Slab_TC_Slab_TC	Intra
2	C3	117	110	7	0.940171	Slab_TC	Slab_TC	none	none	Slab_TC_Slab_TC	Intra
2	C4	125	113	12	0.904	Slab_TC	Slab_TC	none	none	Slab_TC_Slab_TC	Intra
2	D2	208	190	18	0.913462	Slab_TC	Slab_TC	none	none	Slab_TC_Slab_TC	Intra
2	D3	114	110	4	0.964912	Slab_TC	Slab_TC	none	none	Slab_TC_Slab_TC	Intra
2	D4	177	152	25	0.858757	Slab_TC	Slab_TC	none	none	Slab_TC_Slab_TC	Intra
2	D6	144	140	4	0.972222	Slab_TC	Slab_TC	none	none	Slab_TC_Slab_TC	Intra
3	A1	95	80	15	0.842105	Slab_TC	Slab_TC	none	none	Slab_TC_Slab_TC	Intra
1	A2	169	47	122	0.278107	Slab_TC	Ist_TC	none	none	Slab_TC_Ist_TC	Interspecies cross
1	A3	163	142	21	0.871166	Slab_TC	Ist_TC	none	none	Slab_TC_Ist_TC	Interspecies cross
1	A4	137	135	2	0.985401	Slab_TC	Ist_TC	none	none	Slab_TC_Ist_TC	Interspecies cross
1	A5	177	156	21	0.881356	Slab_TC	Ist_TC	none	none	Slab_TC_Ist_TC	Interspecies cross
1	B1	121	113	8	0.933884	Slab_TC	Ist_TC	none	none	Slab_TC_Ist_TC	Interspecies cross
1	B2	96	69	27	0.71875	Slab_TC	Ist_TC	none	none	Slab_TC_Ist_TC	Interspecies cross
1	B3	139	114	25	0.820144	Slab_TC	Ist_TC	none	none	Slab_TC_Ist_TC	Interspecies cross
1	B4	128	105	23	0.820312	Slab_TC	Ist_TC	none	none	Slab_TC_Ist_TC	Interspecies cross
1	B5	147	120	27	0.816327	Slab_TC	Ist_TC	none	none	Slab_TC_Ist_TC	Interspecies cross
1	B6	83	77	6	0.927711	Slab_TC	Ist_TC	none	none	Slab_TC_Ist_TC	Interspecies cross
1	C1	187	165	22	0.882353	Slab_TC	Ist_TC	none	none	Slab_TC_Ist_TC	Interspecies cross
1	C2	147	119	28	0.809524	Slab_TC	Ist_TC	none	none	Slab_TC_Ist_TC	Interspecies cross
1	C4	92	83	9	0.902174	Slab_TC	Ist_TC	none	none	Slab_TC_Ist_TC	Interspecies cross
1	D1	152	146	6	0.960526	Slab_TC	Ist_TC	none	none	Slab_TC_Ist_TC	Interspecies cross
1	D2	114	102	12	0.894737	Slab_TC	Ist_TC	none	none	Slab_TC_Ist_TC	Interspecies cross
1	D3	184	147	37	0.798913	Slab_TC	Ist_TC	none	none	Slab_TC_Ist_TC	Interspecies cross
1	D4	117	100	17	0.854701	Slab_TC	Ist_TC	none	none	Slab_TC_Ist_TC	Interspecies cross
1	D5	157	131	26	0.834395	Slab_TC	Ist_TC	none	none	Slab_TC_Ist_TC	Interspecies cross
1	D6	94	83	11	0.882979	Slab_TC	Ist_TC	none	none	Slab_TC_Ist_TC	Interspecies cross
2	A1	155	134	21	0.864516	Slab_TC	Ist_TC	none	none	Slab_TC_Ist_TC	Interspecies cross
2	A2	132	55	77	0.416667	Slab_TC	Ist_TC	none	none	Slab_TC_Ist_TC	Interspecies cross
2	A3	129	126	3	0.976744	Slab_TC	Ist_TC	none	none	Slab_TC_Ist_TC	Interspecies cross
2	A5	148	140	8	0.945946	Slab_TC	Ist_TC	none	none	Slab_TC_Ist_TC	Interspecies cross
2	A6	120	93	27	0.775	Slab_TC	Ist_TC	none	none	Slab_TC_Ist_TC	Interspecies cross
2	B1	76	40	36	0.526316	Slab_TC	Ist_TC	none	none	Slab_TC_Ist_TC	Interspecies cross
2	B3	59	45	14	0.762712	Slab_TC	Ist_TC	none	none	Slab_TC_Ist_TC	Interspecies cross
2	B4	55	46	9	0.836364	Slab_TC	Ist_TC	none	none	Slab_TC_Ist_TC	Interspecies cross
2	B5	155	140	15	0.903226	Slab_TC	Ist_TC	none	none	Slab_TC_Ist_TC	Interspecies cross
2	B6	84	75	9	0.892857	Slab_TC	Ist_TC	none	none	Slab_TC_Ist_TC	Interspecies cross
2	C1	178	143	35	0.803371	Slab_TC	Ist_TC	none	none	Slab_TC_Ist_TC	Interspecies cross
2	A1	112	109	3	0.973214	Slab_TC	Istanbul	none	IV	Slab_TC_Ist	Interspecies cross
2	A2	93	73	20	0.784946	Slab_TC	Istanbul	none	IV	Slab_TC_Ist	Interspecies cross
2	A5	103	88	15	0.854369	Slab_TC	Istanbul	none	IV	Slab_TC_Ist	Interspecies cross
2	A6	138	132	6	0.956522	Slab_TC	Istanbul	none	IV	Slab_TC_Ist	Interspecies cross
2	B4	116	91	25	0.784483	Slab_TC	Istanbul	none	IV	Slab_TC_Ist	Interspecies cross
2	B6	143	102	41	0.713287	Slab_TC	Istanbul	none	IV	Slab_TC_Ist	Interspecies cross
2	C1	107	95	12	0.88785	Slab_TC	Istanbul	none	IV	Slab_TC_Ist	Interspecies cross
2	C2	151	148	3	0.980132	Slab_TC	Istanbul	none	IV	Slab_TC_Ist	Interspecies cross
2	C3	136	114	22	0.838235	Slab_TC	Istanbul	none	IV	Slab_TC_Ist	Interspecies cross
3	A3	108	107	1	0.990741	Slab_TC	Istanbul	none	IV	Slab_TC_Ist	Interspecies cross
3	A6	106	105	1	0.990566	Slab_TC	Istanbul	none	IV	Slab_TC_Ist	Interspecies cross
3	B1	83	68	15	0.819277	Slab_TC	Istanbul	none	IV	Slab_TC_Ist	Interspecies cross
3	B6	134	131	3	0.977612	Slab_TC	Istanbul	none	IV	Slab_TC_Ist	Interspecies cross
3	C2	132	130	2	0.984848	Slab_TC	Istanbul	none	IV	Slab_TC_Ist	Interspecies cross
3	A6	131	109	22	0.832061	Slab_TC	Istanbul	none	IV	Slab_TC_Ist	Interspecies cross
3	D1	150	149	1	0.993333	Slab_TC	Istanbul	none	IV	Slab_TC_Ist	Interspecies cross
3	D2	131	116	15	0.885496	Slab_TC	Istanbul	none	IV	Slab_TC_Ist	Interspecies cross
3	D3	145	145	0	1	Slab_TC	Istanbul	none	IV	Slab_TC_Ist	Interspecies cross
3	D4	99	86	13	0.868687	Slab_TC	Istanbul	none	IV	Slab_TC_Ist	Interspecies cross
3	D6	113	111	2	0.982301	Slab_TC	Istanbul	none	IV	Slab_TC_Ist	Interspecies cross
4	A1	166	164	2	0.987952	Slab_TC	Istanbul	none	IV	Slab_TC_Ist	Interspecies cross
4	A2	175	134	41	0.765714	Slab_TC	Istanbul	none	IV	Slab_TC_Ist	Interspecies cross
4	A3	100	56	44	0.56	Slab_TC	Istanbul	none	IV	Slab_TC_Ist	Interspecies cross
4	A4	133	125	8	0.93985	Slab_TC	Istanbul	none	IV	Slab_TC_Ist	Interspecies cross
4	A5	140	112	28	0.8	Slab_TC	Istanbul	none	IV	Slab_TC_Ist	Interspecies cross
4	A6	96	91	5	0.947917	Slab_TC	Istanbul	none	IV	Slab_TC_Ist	Interspecies cross
4	B1	122	118	4	0.967213	Slab_TC	Istanbul	none	IV	Slab_TC_Ist	Interspecies cross
4	B2	165	135	30	0.818182	Slab_TC	Istanbul	none	IV	Slab_TC_Ist	Interspecies cross
4	B3	185	181	4	0.978378	Slab_TC	Istanbul	none	IV	Slab_TC_Ist	Interspecies cross
4	B5	130	120	10	0.923077	Slab_TC	Istanbul	none	IV	Slab_TC_Ist	Interspecies cross
1	C3	92	90	2	0.978261	Slab TC	Slab	none	III	Slab_TC_Slab	Intra
1	D2	101	95	6	0.940594	Slab TC	Slab	none	III	Slab_TC_Slab	Intra
1	D4	85	84	1	0.988235	Slab TC	Slab	none	III	Slab_TC_Slab	Intra
2	A3	97	95	2	0.979381	Slab TC	Slab	none	III	Slab_TC_Slab	Intra
2	A4	89	84	5	0.94382	Slab TC	Slab	none	III	Slab_TC_Slab	Intra
2	A5	96	95	1	0.989583	Slab TC	Slab	none	III	Slab_TC_Slab	Intra
2	B2	97	95	2	0.979381	Slab TC	Slab	none	III	Slab_TC_Slab	Intra
2	B3	99	89	10	0.89899	Slab TC	Slab	none	III	Slab_TC_Slab	Intra
2	B6	88	86	2	0.977273	Slab TC	Slab	none	III	Slab_TC_Slab	Intra
2	C1	82	80	2	0.97561	Slab TC	Slab	none	III	Slab_TC_Slab	Intra
2	C3	117	115	2	0.982906	Slab TC	Slab	none	III	Slab_TC_Slab	Intra
2	C5	53	43	10	0.811321	Slab TC	Slab	none	III	Slab_TC_Slab	Intra
2	C6	115	111	4	0.965217	Slab TC	Slab	none	III	Slab_TC_Slab	Intra
2	D1	108	100	8	0.925926	Slab TC	Slab	none	III	Slab_TC_Slab	Intra
2	D2	94	90	4	0.957447	Slab TC	Slab	none	III	Slab_TC_Slab	Intra
2	D3	96	92	4	0.958333	Slab TC	Slab	none	III	Slab_TC_Slab	Intra
2	D4	119	114	5	0.957983	Slab TC	Slab	none	III	Slab_TC_Slab	Intra
2	D5	72	61	11	0.847222	Slab TC	Slab	none	III	Slab_TC_Slab	Intra
2	D6	81	78	3	0.962963	Slab TC	Slab	none	III	Slab_TC_Slab	Intra
3	A1	111	103	8	0.927928	Slab TC	Slab	none	III	Slab_TC_Slab	Intra
3	A2	58	57	1	0.982759	Slab TC	Slab	none	III	Slab_TC_Slab	Intra
3	A4	83	80	3	0.963855	Slab TC	Slab	none	III	Slab_TC_Slab	Intra
3	A5	102	96	6	0.941176	Slab TC	Slab	none	III	Slab_TC_Slab	Intra
3	A6	120	116	4	0.966667	Slab TC	Slab	none	III	Slab_TC_Slab	Intra
