# Supplementary material for: Cytoplasmic Incompatibility Variations in Relation with Wolbachia cid Genes Divergence in Culex pipiens
Source: mBio. 2021 Feb 9;12(1):e02797-20. doi: 10.1128/mBio.02797-20 (PMC7885119; doi:10.1128/mBio.02797-20)
Supplement: DATA SET S3 [file mBio.02797-20-sd003.xlsx]

## Sheet: taux_eclosion_echelle_oeufs_30_
Box-number	well-number	number of eggs	number of larvae	number of unhatched eggs	HR	Male line	Female line	Wolbachia_male	Wolbachia_female	Cross name	Cross type
1	A2	152	134	18	0.881579	BC_Harash	BC_Harash	IV	IV	BC_Ha_BC_Ha	Intra
1	A3	97	95	2	0.979381	BC_Harash	BC_Harash	IV	IV	BC_Ha_BC_Ha	Intra
1	A4	64	58	6	0.90625	BC_Harash	BC_Harash	IV	IV	BC_Ha_BC_Ha	Intra
1	A5	58	55	3	0.948276	BC_Harash	BC_Harash	IV	IV	BC_Ha_BC_Ha	Intra
1	B2	160	153	7	0.95625	BC_Harash	BC_Harash	IV	IV	BC_Ha_BC_Ha	Intra
1	B3	151	148	3	0.980132	BC_Harash	BC_Harash	IV	IV	BC_Ha_BC_Ha	Intra
1	B4	120	116	4	0.966667	BC_Harash	BC_Harash	IV	IV	BC_Ha_BC_Ha	Intra
1	B5	79	77	2	0.974684	BC_Harash	BC_Harash	IV	IV	BC_Ha_BC_Ha	Intra
1	B6	96	92	4	0.958333	BC_Harash	BC_Harash	IV	IV	BC_Ha_BC_Ha	Intra
1	C1	148	144	4	0.972973	BC_Harash	BC_Harash	IV	IV	BC_Ha_BC_Ha	Intra
1	C2	102	98	4	0.960784	BC_Harash	BC_Harash	IV	IV	BC_Ha_BC_Ha	Intra
1	C5	100	85	15	0.85	BC_Harash	BC_Harash	IV	IV	BC_Ha_BC_Ha	Intra
1	D2	88	86	2	0.977273	BC_Harash	BC_Harash	IV	IV	BC_Ha_BC_Ha	Intra
1	D3	76	64	12	0.842105	BC_Harash	BC_Harash	IV	IV	BC_Ha_BC_Ha	Intra
1	D4	112	110	2	0.982143	BC_Harash	BC_Harash	IV	IV	BC_Ha_BC_Ha	Intra
1	D6	115	112	3	0.973913	BC_Harash	BC_Harash	IV	IV	BC_Ha_BC_Ha	Intra
2	A1	125	122	3	0.976	BC_Harash	BC_Harash	IV	IV	BC_Ha_BC_Ha	Intra
2	A2	77	67	10	0.87013	BC_Harash	BC_Harash	IV	IV	BC_Ha_BC_Ha	Intra
2	A3	86	80	6	0.930233	BC_Harash	BC_Harash	IV	IV	BC_Ha_BC_Ha	Intra
2	A4	105	102	3	0.971429	BC_Harash	BC_Harash	IV	IV	BC_Ha_BC_Ha	Intra
2	A5	108	100	8	0.925926	BC_Harash	BC_Harash	IV	IV	BC_Ha_BC_Ha	Intra
2	B1	110	108	2	0.981818	BC_Harash	BC_Harash	IV	IV	BC_Ha_BC_Ha	Intra
2	B2	142	137	5	0.964789	BC_Harash	BC_Harash	IV	IV	BC_Ha_BC_Ha	Intra
2	B3	118	114	4	0.966102	BC_Harash	BC_Harash	IV	IV	BC_Ha_BC_Ha	Intra
2	B4	97	83	14	0.85567	BC_Harash	BC_Harash	IV	IV	BC_Ha_BC_Ha	Intra
2	B6	121	118	3	0.975207	BC_Harash	BC_Harash	IV	IV	BC_Ha_BC_Ha	Intra
2	C1	98	96	2	0.979592	BC_Harash	BC_Harash	IV	IV	BC_Ha_BC_Ha	Intra
2	C2	102	97	5	0.95098	BC_Harash	BC_Harash	IV	IV	BC_Ha_BC_Ha	Intra
2	C3	96	95	1	0.989583	BC_Harash	BC_Harash	IV	IV	BC_Ha_BC_Ha	Intra
2	C4	119	115	4	0.966387	BC_Harash	BC_Harash	IV	IV	BC_Ha_BC_Ha	Intra
1	A1	172	55	117	0.319767	BC_Harash	Tunis	IV	I	BC_Ha_Tu	Inter-Inter
1	A2	164	101	63	0.615854	BC_Harash	Tunis	IV	I	BC_Ha_Tu	Inter-Inter
1	A3	158	105	53	0.664557	BC_Harash	Tunis	IV	I	BC_Ha_Tu	Inter-Inter
1	A4	147	94	53	0.639456	BC_Harash	Tunis	IV	I	BC_Ha_Tu	Inter-Inter
1	A5	163	106	57	0.650307	BC_Harash	Tunis	IV	I	BC_Ha_Tu	Inter-Inter
1	A6	212	156	56	0.735849	BC_Harash	Tunis	IV	I	BC_Ha_Tu	Inter-Inter
1	B4	180	151	29	0.838889	BC_Harash	Tunis	IV	I	BC_Ha_Tu	Inter-Inter
1	B6	162	110	52	0.679012	BC_Harash	Tunis	IV	I	BC_Ha_Tu	Inter-Inter
1	C1	152	67	85	0.440789	BC_Harash	Tunis	IV	I	BC_Ha_Tu	Inter-Inter
1	C3	192	112	80	0.583333	BC_Harash	Tunis	IV	I	BC_Ha_Tu	Inter-Inter
1	C4	145	73	72	0.503448	BC_Harash	Tunis	IV	I	BC_Ha_Tu	Inter-Inter
1	C5	106	87	19	0.820755	BC_Harash	Tunis	IV	I	BC_Ha_Tu	Inter-Inter
1	C6	186	113	73	0.607527	BC_Harash	Tunis	IV	I	BC_Ha_Tu	Inter-Inter
1	D1	179	122	57	0.681564	BC_Harash	Tunis	IV	I	BC_Ha_Tu	Inter-Inter
1	D2	159	98	61	0.616352	BC_Harash	Tunis	IV	I	BC_Ha_Tu	Inter-Inter
1	D3	133	88	45	0.661654	BC_Harash	Tunis	IV	I	BC_Ha_Tu	Inter-Inter
1	D4	166	97	69	0.584337	BC_Harash	Tunis	IV	I	BC_Ha_Tu	Inter-Inter
1	D5	188	136	52	0.723404	BC_Harash	Tunis	IV	I	BC_Ha_Tu	Inter-Inter
1	D6	140	68	72	0.485714	BC_Harash	Tunis	IV	I	BC_Ha_Tu	Inter-Inter
2	A1	177	144	33	0.813559	BC_Harash	Tunis	IV	I	BC_Ha_Tu	Inter-Inter
2	A2	163	102	61	0.625767	BC_Harash	Tunis	IV	I	BC_Ha_Tu	Inter-Inter
2	A3	153	94	59	0.614379	BC_Harash	Tunis	IV	I	BC_Ha_Tu	Inter-Inter
2	A4	170	37	133	0.217647	BC_Harash	Tunis	IV	I	BC_Ha_Tu	Inter-Inter
2	A5	171	47	124	0.274854	BC_Harash	Tunis	IV	I	BC_Ha_Tu	Inter-Inter
2	A6	192	105	87	0.546875	BC_Harash	Tunis	IV	I	BC_Ha_Tu	Inter-Inter
2	B1	168	110	58	0.654762	BC_Harash	Tunis	IV	I	BC_Ha_Tu	Inter-Inter
2	B2	173	123	50	0.710983	BC_Harash	Tunis	IV	I	BC_Ha_Tu	Inter-Inter
2	B3	159	94	65	0.591195	BC_Harash	Tunis	IV	I	BC_Ha_Tu	Inter-Inter
2	B4	142	96	46	0.676056	BC_Harash	Tunis	IV	I	BC_Ha_Tu	Inter-Inter
2	C1	160	109	51	0.68125	BC_Harash	Tunis	IV	I	BC_Ha_Tu	Inter-Inter
1	A1	131	101	30	0.770992	Harash	BC_Tunis	IV	I	Ha_BC_Tu	Inter-Inter
1	A3	145	111	34	0.765517	Harash	BC_Tunis	IV	I	Ha_BC_Tu	Inter-Inter
1	A4	166	86	80	0.518072	Harash	BC_Tunis	IV	I	Ha_BC_Tu	Inter-Inter
1	A6	145	106	39	0.731034	Harash	BC_Tunis	IV	I	Ha_BC_Tu	Inter-Inter
1	B1	126	75	51	0.595238	Harash	BC_Tunis	IV	I	Ha_BC_Tu	Inter-Inter
1	B2	161	115	46	0.714286	Harash	BC_Tunis	IV	I	Ha_BC_Tu	Inter-Inter
1	B3	141	89	52	0.631206	Harash	BC_Tunis	IV	I	Ha_BC_Tu	Inter-Inter
1	B6	166	119	47	0.716867	Harash	BC_Tunis	IV	I	Ha_BC_Tu	Inter-Inter
1	C1	167	134	33	0.802395	Harash	BC_Tunis	IV	I	Ha_BC_Tu	Inter-Inter
1	C3	119	73	46	0.613445	Harash	BC_Tunis	IV	I	Ha_BC_Tu	Inter-Inter
1	C4	127	91	36	0.716535	Harash	BC_Tunis	IV	I	Ha_BC_Tu	Inter-Inter
1	C5	163	47	116	0.288344	Harash	BC_Tunis	IV	I	Ha_BC_Tu	Inter-Inter
1	C6	137	96	41	0.70073	Harash	BC_Tunis	IV	I	Ha_BC_Tu	Inter-Inter
1	D1	151	101	50	0.668874	Harash	BC_Tunis	IV	I	Ha_BC_Tu	Inter-Inter
1	D5	128	109	19	0.851562	Harash	BC_Tunis	IV	I	Ha_BC_Tu	Inter-Inter
2	A1	135	111	24	0.822222	Harash	BC_Tunis	IV	I	Ha_BC_Tu	Inter-Inter
2	A2	152	126	26	0.828947	Harash	BC_Tunis	IV	I	Ha_BC_Tu	Inter-Inter
2	A3	145	113	32	0.77931	Harash	BC_Tunis	IV	I	Ha_BC_Tu	Inter-Inter
2	A4	185	157	28	0.848649	Harash	BC_Tunis	IV	I	Ha_BC_Tu	Inter-Inter
2	A5	114	95	19	0.833333	Harash	BC_Tunis	IV	I	Ha_BC_Tu	Inter-Inter
2	A6	78	45	33	0.576923	Harash	BC_Tunis	IV	I	Ha_BC_Tu	Inter-Inter
2	B1	167	110	57	0.658683	Harash	BC_Tunis	IV	I	Ha_BC_Tu	Inter-Inter
2	B2	148	93	55	0.628378	Harash	BC_Tunis	IV	I	Ha_BC_Tu	Inter-Inter
2	B3	165	144	21	0.872727	Harash	BC_Tunis	IV	I	Ha_BC_Tu	Inter-Inter
2	B4	143	120	23	0.839161	Harash	BC_Tunis	IV	I	Ha_BC_Tu	Inter-Inter
2	B5	145	122	23	0.841379	Harash	BC_Tunis	IV	I	Ha_BC_Tu	Inter-Inter
2	B6	103	74	29	0.718447	Harash	BC_Tunis	IV	I	Ha_BC_Tu	Inter-Inter
2	C1	112	90	22	0.803571	Harash	BC_Tunis	IV	I	Ha_BC_Tu	Inter-Inter
2	C2	156	129	27	0.826923	Harash	BC_Tunis	IV	I	Ha_BC_Tu	Inter-Inter
2	C3	170	133	37	0.782353	Harash	BC_Tunis	IV	I	Ha_BC_Tu	Inter-Inter
1	A1	179	175	4	0.977654	Maclo	BC_Tunis	III	I	Ma_BC_Tu	Inter-Inter
1	A2	153	145	8	0.947712	Maclo	BC_Tunis	III	I	Ma_BC_Tu	Inter-Inter
1	A3	150	144	6	0.96	Maclo	BC_Tunis	III	I	Ma_BC_Tu	Inter-Inter
1	A4	162	155	7	0.95679	Maclo	BC_Tunis	III	I	Ma_BC_Tu	Inter-Inter
1	A6	116	104	12	0.896552	Maclo	BC_Tunis	III	I	Ma_BC_Tu	Inter-Inter
1	B1	127	114	13	0.897638	Maclo	BC_Tunis	III	I	Ma_BC_Tu	Inter-Inter
1	B2	202	196	6	0.970297	Maclo	BC_Tunis	III	I	Ma_BC_Tu	Inter-Inter
1	B3	199	184	15	0.924623	Maclo	BC_Tunis	III	I	Ma_BC_Tu	Inter-Inter
1	B4	144	133	11	0.923611	Maclo	BC_Tunis	III	I	Ma_BC_Tu	Inter-Inter
1	B5	148	142	6	0.959459	Maclo	BC_Tunis	III	I	Ma_BC_Tu	Inter-Inter
1	B6	128	121	7	0.945312	Maclo	BC_Tunis	III	I	Ma_BC_Tu	Inter-Inter
1	C2	143	129	14	0.902098	Maclo	BC_Tunis	III	I	Ma_BC_Tu	Inter-Inter
1	C3	148	141	7	0.952703	Maclo	BC_Tunis	III	I	Ma_BC_Tu	Inter-Inter
1	C5	60	54	6	0.9	Maclo	BC_Tunis	III	I	Ma_BC_Tu	Inter-Inter
1	C6	179	174	5	0.972067	Maclo	BC_Tunis	III	I	Ma_BC_Tu	Inter-Inter
1	D1	111	99	12	0.891892	Maclo	BC_Tunis	III	I	Ma_BC_Tu	Inter-Inter
1	D2	83	58	25	0.698795	Maclo	BC_Tunis	III	I	Ma_BC_Tu	Inter-Inter
1	D3	129	122	7	0.945736	Maclo	BC_Tunis	III	I	Ma_BC_Tu	Inter-Inter
1	D4	158	157	1	0.993671	Maclo	BC_Tunis	III	I	Ma_BC_Tu	Inter-Inter
1	D5	154	150	4	0.974026	Maclo	BC_Tunis	III	I	Ma_BC_Tu	Inter-Inter
1	D6	153	148	5	0.96732	Maclo	BC_Tunis	III	I	Ma_BC_Tu	Inter-Inter
2	A1	186	163	23	0.876344	Maclo	BC_Tunis	III	I	Ma_BC_Tu	Inter-Inter
2	A2	138	138	0	1	Maclo	BC_Tunis	III	I	Ma_BC_Tu	Inter-Inter
2	A3	140	133	7	0.95	Maclo	BC_Tunis	III	I	Ma_BC_Tu	Inter-Inter
2	A6	108	91	17	0.842593	Maclo	BC_Tunis	III	I	Ma_BC_Tu	Inter-Inter
2	B2	163	160	3	0.981595	Maclo	BC_Tunis	III	I	Ma_BC_Tu	Inter-Inter
2	B4	145	135	10	0.931034	Maclo	BC_Tunis	III	I	Ma_BC_Tu	Inter-Inter
2	C1	157	131	26	0.834395	Maclo	BC_Tunis	III	I	Ma_BC_Tu	Inter-Inter
2	C2	122	117	5	0.959016	Maclo	BC_Tunis	III	I	Ma_BC_Tu	Inter-Inter
2	C3	172	168	4	0.976744	Maclo	BC_Tunis	III	I	Ma_BC_Tu	Inter-Inter
1	A1	146	138	8	0.945205	Slab	BC_Tunis	III	I	Slab_BC_Tu	Inter-Inter
1	A2	135	118	17	0.874074	Slab	BC_Tunis	III	I	Slab_BC_Tu	Inter-Inter
1	A3	127	125	2	0.984252	Slab	BC_Tunis	III	I	Slab_BC_Tu	Inter-Inter
1	A4	119	109	10	0.915966	Slab	BC_Tunis	III	I	Slab_BC_Tu	Inter-Inter
1	B1	125	117	8	0.936	Slab	BC_Tunis	III	I	Slab_BC_Tu	Inter-Inter
1	B2	137	128	9	0.934307	Slab	BC_Tunis	III	I	Slab_BC_Tu	Inter-Inter
1	B3	143	140	3	0.979021	Slab	BC_Tunis	III	I	Slab_BC_Tu	Inter-Inter
1	B4	153	138	15	0.901961	Slab	BC_Tunis	III	I	Slab_BC_Tu	Inter-Inter
1	B5	105	94	11	0.895238	Slab	BC_Tunis	III	I	Slab_BC_Tu	Inter-Inter
1	C1	167	164	3	0.982036	Slab	BC_Tunis	III	I	Slab_BC_Tu	Inter-Inter
1	C2	122	114	8	0.934426	Slab	BC_Tunis	III	I	Slab_BC_Tu	Inter-Inter
1	C3	138	131	7	0.949275	Slab	BC_Tunis	III	I	Slab_BC_Tu	Inter-Inter
1	C4	122	116	6	0.95082	Slab	BC_Tunis	III	I	Slab_BC_Tu	Inter-Inter
1	D2	113	105	8	0.929204	Slab	BC_Tunis	III	I	Slab_BC_Tu	Inter-Inter
1	D5	149	147	2	0.986577	Slab	BC_Tunis	III	I	Slab_BC_Tu	Inter-Inter
1	D6	124	120	4	0.967742	Slab	BC_Tunis	III	I	Slab_BC_Tu	Inter-Inter
2	A1	134	100	34	0.746269	Slab	BC_Tunis	III	I	Slab_BC_Tu	Inter-Inter
2	A2	140	131	9	0.935714	Slab	BC_Tunis	III	I	Slab_BC_Tu	Inter-Inter
2	A4	169	166	3	0.982249	Slab	BC_Tunis	III	I	Slab_BC_Tu	Inter-Inter
2	A5	190	185	5	0.973684	Slab	BC_Tunis	III	I	Slab_BC_Tu	Inter-Inter
2	B2	136	129	7	0.948529	Slab	BC_Tunis	III	I	Slab_BC_Tu	Inter-Inter
2	B3	115	99	16	0.86087	Slab	BC_Tunis	III	I	Slab_BC_Tu	Inter-Inter
2	B4	128	79	49	0.617188	Slab	BC_Tunis	III	I	Slab_BC_Tu	Inter-Inter
2	B5	162	155	7	0.95679	Slab	BC_Tunis	III	I	Slab_BC_Tu	Inter-Inter
2	C1	185	173	12	0.935135	Slab	BC_Tunis	III	I	Slab_BC_Tu	Inter-Inter
2	C2	132	121	11	0.916667	Slab	BC_Tunis	III	I	Slab_BC_Tu	Inter-Inter
2	C3	191	180	11	0.942408	Slab	BC_Tunis	III	I	Slab_BC_Tu	Inter-Inter
2	C4	154	129	25	0.837662	Slab	BC_Tunis	III	I	Slab_BC_Tu	Inter-Inter
2	C5	114	96	18	0.842105	Slab	BC_Tunis	III	I	Slab_BC_Tu	Inter-Inter
2	C6	175	165	10	0.942857	Slab	BC_Tunis	III	I	Slab_BC_Tu	Inter-Inter
1	A2	170	163	7	0.958824	Utique	BC_Tunis	I	I	Ut_BC_Tu	Inter-intra
1	A4	129	108	21	0.837209	Utique	BC_Tunis	I	I	Ut_BC_Tu	Inter-intra
1	A5	128	115	13	0.898438	Utique	BC_Tunis	I	I	Ut_BC_Tu	Inter-intra
1	B2	175	171	4	0.977143	Utique	BC_Tunis	I	I	Ut_BC_Tu	Inter-intra
1	B3	160	157	3	0.98125	Utique	BC_Tunis	I	I	Ut_BC_Tu	Inter-intra
1	B6	95	40	55	0.421053	Utique	BC_Tunis	I	I	Ut_BC_Tu	Inter-intra
1	C3	127	120	7	0.944882	Utique	BC_Tunis	I	I	Ut_BC_Tu	Inter-intra
1	C4	146	82	64	0.561644	Utique	BC_Tunis	I	I	Ut_BC_Tu	Inter-intra
1	C5	111	96	15	0.864865	Utique	BC_Tunis	I	I	Ut_BC_Tu	Inter-intra
1	D4	142	123	19	0.866197	Utique	BC_Tunis	I	I	Ut_BC_Tu	Inter-intra
1	D5	134	110	24	0.820896	Utique	BC_Tunis	I	I	Ut_BC_Tu	Inter-intra
1	D6	131	123	8	0.938931	Utique	BC_Tunis	I	I	Ut_BC_Tu	Inter-intra
2	A2	78	77	1	0.987179	Utique	BC_Tunis	I	I	Ut_BC_Tu	Inter-intra
2	A6	170	161	9	0.947059	Utique	BC_Tunis	I	I	Ut_BC_Tu	Inter-intra
2	B3	122	113	9	0.92623	Utique	BC_Tunis	I	I	Ut_BC_Tu	Inter-intra
3	A3	132	99	33	0.75	Utique	BC_Tunis	I	I	Ut_BC_Tu	Inter-intra
3	B3	114	65	49	0.570175	Utique	BC_Tunis	I	I	Ut_BC_Tu	Inter-intra
3	B4	133	130	3	0.977444	Utique	BC_Tunis	I	I	Ut_BC_Tu	Inter-intra
3	B5	90	76	14	0.844444	Utique	BC_Tunis	I	I	Ut_BC_Tu	Inter-intra
3	B6	97	95	2	0.979381	Utique	BC_Tunis	I	I	Ut_BC_Tu	Inter-intra
3	C2	124	114	10	0.919355	Utique	BC_Tunis	I	I	Ut_BC_Tu	Inter-intra
3	C3	148	138	10	0.932432	Utique	BC_Tunis	I	I	Ut_BC_Tu	Inter-intra
3	C4	115	109	6	0.947826	Utique	BC_Tunis	I	I	Ut_BC_Tu	Inter-intra
3	C5	141	107	34	0.758865	Utique	BC_Tunis	I	I	Ut_BC_Tu	Inter-intra
3	C6	106	46	60	0.433962	Utique	BC_Tunis	I	I	Ut_BC_Tu	Inter-intra
3	D1	135	132	3	0.977778	Utique	BC_Tunis	I	I	Ut_BC_Tu	Inter-intra
3	D2	79	77	2	0.974684	Utique	BC_Tunis	I	I	Ut_BC_Tu	Inter-intra
3	D3	151	133	18	0.880795	Utique	BC_Tunis	I	I	Ut_BC_Tu	Inter-intra
3	D4	146	121	25	0.828767	Utique	BC_Tunis	I	I	Ut_BC_Tu	Inter-intra
3	D5	120	115	5	0.958333	Utique	BC_Tunis	I	I	Ut_BC_Tu	Inter-intra
1	A1	138	94	44	0.681159	BC_Harash	BC_Tunis	IV	I	BC_Ha_BC_Tu	Inter-Inter
1	A2	206	172	34	0.834951	BC_Harash	BC_Tunis	IV	I	BC_Ha_BC_Tu	Inter-Inter
1	A3	145	122	23	0.841379	BC_Harash	BC_Tunis	IV	I	BC_Ha_BC_Tu	Inter-Inter
1	A4	167	96	71	0.57485	BC_Harash	BC_Tunis	IV	I	BC_Ha_BC_Tu	Inter-Inter
1	A6	148	110	38	0.743243	BC_Harash	BC_Tunis	IV	I	BC_Ha_BC_Tu	Inter-Inter
1	B1	131	88	43	0.671756	BC_Harash	BC_Tunis	IV	I	BC_Ha_BC_Tu	Inter-Inter
1	B2	147	67	80	0.455782	BC_Harash	BC_Tunis	IV	I	BC_Ha_BC_Tu	Inter-Inter
1	B3	125	91	34	0.728	BC_Harash	BC_Tunis	IV	I	BC_Ha_BC_Tu	Inter-Inter
1	B4	199	167	32	0.839196	BC_Harash	BC_Tunis	IV	I	BC_Ha_BC_Tu	Inter-Inter
1	B5	203	187	16	0.921182	BC_Harash	BC_Tunis	IV	I	BC_Ha_BC_Tu	Inter-Inter
1	B6	103	58	45	0.563107	BC_Harash	BC_Tunis	IV	I	BC_Ha_BC_Tu	Inter-Inter
1	C1	145	32	113	0.22069	BC_Harash	BC_Tunis	IV	I	BC_Ha_BC_Tu	Inter-Inter
1	C2	174	106	68	0.609195	BC_Harash	BC_Tunis	IV	I	BC_Ha_BC_Tu	Inter-Inter
1	C4	120	62	58	0.516667	BC_Harash	BC_Tunis	IV	I	BC_Ha_BC_Tu	Inter-Inter
1	C5	156	122	34	0.782051	BC_Harash	BC_Tunis	IV	I	BC_Ha_BC_Tu	Inter-Inter
1	C6	167	155	12	0.928144	BC_Harash	BC_Tunis	IV	I	BC_Ha_BC_Tu	Inter-Inter
1	D1	160	110	50	0.6875	BC_Harash	BC_Tunis	IV	I	BC_Ha_BC_Tu	Inter-Inter
1	D2	168	107	61	0.636905	BC_Harash	BC_Tunis	IV	I	BC_Ha_BC_Tu	Inter-Inter
1	D4	147	75	72	0.510204	BC_Harash	BC_Tunis	IV	I	BC_Ha_BC_Tu	Inter-Inter
1	D6	184	125	59	0.679348	BC_Harash	BC_Tunis	IV	I	BC_Ha_BC_Tu	Inter-Inter
2	A2	152	95	57	0.625	BC_Harash	BC_Tunis	IV	I	BC_Ha_BC_Tu	Inter-Inter
2	A3	191	115	76	0.602094	BC_Harash	BC_Tunis	IV	I	BC_Ha_BC_Tu	Inter-Inter
2	A4	166	141	25	0.849398	BC_Harash	BC_Tunis	IV	I	BC_Ha_BC_Tu	Inter-Inter
2	A5	131	105	26	0.801527	BC_Harash	BC_Tunis	IV	I	BC_Ha_BC_Tu	Inter-Inter
2	B2	188	152	36	0.808511	BC_Harash	BC_Tunis	IV	I	BC_Ha_BC_Tu	Inter-Inter
2	B3	218	140	78	0.642202	BC_Harash	BC_Tunis	IV	I	BC_Ha_BC_Tu	Inter-Inter
2	B4	193	167	26	0.865285	BC_Harash	BC_Tunis	IV	I	BC_Ha_BC_Tu	Inter-Inter
2	B5	203	183	20	0.901478	BC_Harash	BC_Tunis	IV	I	BC_Ha_BC_Tu	Inter-Inter
2	C2	105	65	40	0.619048	BC_Harash	BC_Tunis	IV	I	BC_Ha_BC_Tu	Inter-Inter
2	C3	177	140	37	0.79096	BC_Harash	BC_Tunis	IV	I	BC_Ha_BC_Tu	Inter-Inter	0.697694
1	A1	180	164	16	0.911111	BC_Tunis	BC_Tunis	I	I	BC_Tu_BC_Tu	Intra
1	A2	136	125	11	0.919118	BC_Tunis	BC_Tunis	I	I	BC_Tu_BC_Tu	Intra
1	A3	124	94	30	0.758065	BC_Tunis	BC_Tunis	I	I	BC_Tu_BC_Tu	Intra
1	A4	136	108	28	0.794118	BC_Tunis	BC_Tunis	I	I	BC_Tu_BC_Tu	Intra
1	A5	150	133	17	0.886667	BC_Tunis	BC_Tunis	I	I	BC_Tu_BC_Tu	Intra
1	A6	101	74	27	0.732673	BC_Tunis	BC_Tunis	I	I	BC_Tu_BC_Tu	Intra
1	B1	102	75	27	0.735294	BC_Tunis	BC_Tunis	I	I	BC_Tu_BC_Tu	Intra
1	B2	151	117	34	0.774834	BC_Tunis	BC_Tunis	I	I	BC_Tu_BC_Tu	Intra
1	B3	74	65	9	0.878378	BC_Tunis	BC_Tunis	I	I	BC_Tu_BC_Tu	Intra
1	B4	108	81	27	0.75	BC_Tunis	BC_Tunis	I	I	BC_Tu_BC_Tu	Intra
1	C1	177	158	19	0.892655	BC_Tunis	BC_Tunis	I	I	BC_Tu_BC_Tu	Intra
1	C2	176	171	5	0.971591	BC_Tunis	BC_Tunis	I	I	BC_Tu_BC_Tu	Intra
1	C3	150	121	29	0.806667	BC_Tunis	BC_Tunis	I	I	BC_Tu_BC_Tu	Intra
1	C4	203	185	18	0.91133	BC_Tunis	BC_Tunis	I	I	BC_Tu_BC_Tu	Intra
1	C6	211	184	27	0.872038	BC_Tunis	BC_Tunis	I	I	BC_Tu_BC_Tu	Intra
1	D1	174	172	2	0.988506	BC_Tunis	BC_Tunis	I	I	BC_Tu_BC_Tu	Intra
1	D2	179	171	8	0.955307	BC_Tunis	BC_Tunis	I	I	BC_Tu_BC_Tu	Intra
1	D3	186	173	13	0.930108	BC_Tunis	BC_Tunis	I	I	BC_Tu_BC_Tu	Intra
1	D4	149	127	22	0.852349	BC_Tunis	BC_Tunis	I	I	BC_Tu_BC_Tu	Intra
1	D5	161	141	20	0.875776	BC_Tunis	BC_Tunis	I	I	BC_Tu_BC_Tu	Intra
1	D6	130	126	4	0.969231	BC_Tunis	BC_Tunis	I	I	BC_Tu_BC_Tu	Intra
2	A1	197	160	37	0.812183	BC_Tunis	BC_Tunis	I	I	BC_Tu_BC_Tu	Intra
2	A2	154	150	4	0.974026	BC_Tunis	BC_Tunis	I	I	BC_Tu_BC_Tu	Intra
2	A5	178	147	31	0.825843	BC_Tunis	BC_Tunis	I	I	BC_Tu_BC_Tu	Intra
2	A6	150	137	13	0.913333	BC_Tunis	BC_Tunis	I	I	BC_Tu_BC_Tu	Intra
2	B2	213	197	16	0.924883	BC_Tunis	BC_Tunis	I	I	BC_Tu_BC_Tu	Intra
2	B3	147	124	23	0.843537	BC_Tunis	BC_Tunis	I	I	BC_Tu_BC_Tu	Intra
2	B4	199	179	20	0.899497	BC_Tunis	BC_Tunis	I	I	BC_Tu_BC_Tu	Intra
2	B5	160	115	45	0.71875	BC_Tunis	BC_Tunis	I	I	BC_Tu_BC_Tu	Intra
2	B6	152	145	7	0.953947	BC_Tunis	BC_Tunis	I	I	BC_Tu_BC_Tu	Intra
1	A2	75	58	17	0.773333	Ichkeul_13	BC_Tunis	IV	I	Ich_13_BC_Tu	Inter-Inter
1	A3	81	48	33	0.592593	Ichkeul_13	BC_Tunis	IV	I	Ich_13_BC_Tu	Inter-Inter
1	A5	62	46	16	0.741935	Ichkeul_13	BC_Tunis	IV	I	Ich_13_BC_Tu	Inter-Inter
1	B1	72	66	6	0.916667	Ichkeul_13	BC_Tunis	IV	I	Ich_13_BC_Tu	Inter-Inter
1	B2	81	29	52	0.358025	Ichkeul_13	BC_Tunis	IV	I	Ich_13_BC_Tu	Inter-Inter
1	B3	85	50	35	0.588235	Ichkeul_13	BC_Tunis	IV	I	Ich_13_BC_Tu	Inter-Inter
1	B4	77	31	46	0.402597	Ichkeul_13	BC_Tunis	IV	I	Ich_13_BC_Tu	Inter-Inter
1	B5	80	70	10	0.875	Ichkeul_13	BC_Tunis	IV	I	Ich_13_BC_Tu	Inter-Inter
1	B6	68	56	12	0.823529	Ichkeul_13	BC_Tunis	IV	I	Ich_13_BC_Tu	Inter-Inter
1	C1	42	20	22	0.47619	Ichkeul_13	BC_Tunis	IV	I	Ich_13_BC_Tu	Inter-Inter
1	C4	63	41	22	0.650794	Ichkeul_13	BC_Tunis	IV	I	Ich_13_BC_Tu	Inter-Inter
1	C5	94	65	29	0.691489	Ichkeul_13	BC_Tunis	IV	I	Ich_13_BC_Tu	Inter-Inter
1	D1	48	32	16	0.666667	Ichkeul_13	BC_Tunis	IV	I	Ich_13_BC_Tu	Inter-Inter
1	D3	111	77	34	0.693694	Ichkeul_13	BC_Tunis	IV	I	Ich_13_BC_Tu	Inter-Inter
1	D4	91	60	31	0.659341	Ichkeul_13	BC_Tunis	IV	I	Ich_13_BC_Tu	Inter-Inter
1	D5	61	39	22	0.639344	Ichkeul_13	BC_Tunis	IV	I	Ich_13_BC_Tu	Inter-Inter
2	A1	53	46	7	0.867925	Ichkeul_13	BC_Tunis	IV	I	Ich_13_BC_Tu	Inter-Inter
2	A2	99	48	51	0.484848	Ichkeul_13	BC_Tunis	IV	I	Ich_13_BC_Tu	Inter-Inter
2	A3	70	33	37	0.471429	Ichkeul_13	BC_Tunis	IV	I	Ich_13_BC_Tu	Inter-Inter
2	A4	103	53	50	0.514563	Ichkeul_13	BC_Tunis	IV	I	Ich_13_BC_Tu	Inter-Inter
2	A6	76	21	55	0.276316	Ichkeul_13	BC_Tunis	IV	I	Ich_13_BC_Tu	Inter-Inter
2	B1	56	35	21	0.625	Ichkeul_13	BC_Tunis	IV	I	Ich_13_BC_Tu	Inter-Inter
2	B2	71	32	39	0.450704	Ichkeul_13	BC_Tunis	IV	I	Ich_13_BC_Tu	Inter-Inter
2	B5	120	103	17	0.858333	Ichkeul_13	BC_Tunis	IV	I	Ich_13_BC_Tu	Inter-Inter
2	C2	70	47	23	0.671429	Ichkeul_13	BC_Tunis	IV	I	Ich_13_BC_Tu	Inter-Inter
2	C5	85	49	36	0.576471	Ichkeul_13	BC_Tunis	IV	I	Ich_13_BC_Tu	Inter-Inter
3	A1	103	65	38	0.631068	Ichkeul_13	BC_Tunis	IV	I	Ich_13_BC_Tu	Inter-Inter
3	A5	88	30	58	0.340909	Ichkeul_13	BC_Tunis	IV	I	Ich_13_BC_Tu	Inter-Inter
3	A6	90	67	23	0.744444	Ichkeul_13	BC_Tunis	IV	I	Ich_13_BC_Tu	Inter-Inter
3	B1	116	91	25	0.784483	Ichkeul_13	BC_Tunis	IV	I	Ich_13_BC_Tu	Inter-Inter
1	A1	225	215	10	0.955556	Lavar	BC_Tunis	II	I	Lav_BC_Tu	Inter-Inter
1	A2	114	104	10	0.912281	Lavar	BC_Tunis	II	I	Lav_BC_Tu	Inter-Inter
1	A3	215	206	9	0.95814	Lavar	BC_Tunis	II	I	Lav_BC_Tu	Inter-Inter
1	A4	148	135	13	0.912162	Lavar	BC_Tunis	II	I	Lav_BC_Tu	Inter-Inter
1	A5	200	181	19	0.905	Lavar	BC_Tunis	II	I	Lav_BC_Tu	Inter-Inter
1	A6	167	158	9	0.946108	Lavar	BC_Tunis	II	I	Lav_BC_Tu	Inter-Inter
1	B2	133	122	11	0.917293	Lavar	BC_Tunis	II	I	Lav_BC_Tu	Inter-Inter
1	B3	182	170	12	0.934066	Lavar	BC_Tunis	II	I	Lav_BC_Tu	Inter-Inter
1	B4	144	131	13	0.909722	Lavar	BC_Tunis	II	I	Lav_BC_Tu	Inter-Inter
1	B5	186	181	5	0.973118	Lavar	BC_Tunis	II	I	Lav_BC_Tu	Inter-Inter
1	C1	216	209	7	0.967593	Lavar	BC_Tunis	II	I	Lav_BC_Tu	Inter-Inter
1	C2	183	173	10	0.945355	Lavar	BC_Tunis	II	I	Lav_BC_Tu	Inter-Inter
1	C3	127	103	24	0.811024	Lavar	BC_Tunis	II	I	Lav_BC_Tu	Inter-Inter
1	C4	191	100	91	0.52356	Lavar	BC_Tunis	II	I	Lav_BC_Tu	Inter-Inter
1	C5	168	159	9	0.946429	Lavar	BC_Tunis	II	I	Lav_BC_Tu	Inter-Inter
1	C6	172	165	7	0.959302	Lavar	BC_Tunis	II	I	Lav_BC_Tu	Inter-Inter
1	D1	208	194	14	0.932692	Lavar	BC_Tunis	II	I	Lav_BC_Tu	Inter-Inter
1	D2	184	173	11	0.940217	Lavar	BC_Tunis	II	I	Lav_BC_Tu	Inter-Inter
1	D3	191	179	12	0.937173	Lavar	BC_Tunis	II	I	Lav_BC_Tu	Inter-Inter
1	D4	154	143	11	0.928571	Lavar	BC_Tunis	II	I	Lav_BC_Tu	Inter-Inter
1	D6	160	155	5	0.96875	Lavar	BC_Tunis	II	I	Lav_BC_Tu	Inter-Inter
2	A1	163	140	23	0.858896	Lavar	BC_Tunis	II	I	Lav_BC_Tu	Inter-Inter
2	A2	165	145	20	0.878788	Lavar	BC_Tunis	II	I	Lav_BC_Tu	Inter-Inter
2	A3	188	184	4	0.978723	Lavar	BC_Tunis	II	I	Lav_BC_Tu	Inter-Inter
2	A4	173	166	7	0.959538	Lavar	BC_Tunis	II	I	Lav_BC_Tu	Inter-Inter
2	A5	200	189	11	0.945	Lavar	BC_Tunis	II	I	Lav_BC_Tu	Inter-Inter
2	A6	187	174	13	0.930481	Lavar	BC_Tunis	II	I	Lav_BC_Tu	Inter-Inter
2	B1	151	140	11	0.927152	Lavar	BC_Tunis	II	I	Lav_BC_Tu	Inter-Inter
2	B2	180	170	10	0.944444	Lavar	BC_Tunis	II	I	Lav_BC_Tu	Inter-Inter
2	B4	168	167	1	0.994048	Lavar	BC_Tunis	II	I	Lav_BC_Tu	Inter-Inter
1	A1	223	202	21	0.90583	BC_Tunis	Tunis	I	I	BC_Tu_Tu	Intra
1	A2	214	196	18	0.915888	BC_Tunis	Tunis	I	I	BC_Tu_Tu	Intra
1	A3	258	235	23	0.910853	BC_Tunis	Tunis	I	I	BC_Tu_Tu	Intra
1	A4	215	170	45	0.790698	BC_Tunis	Tunis	I	I	BC_Tu_Tu	Intra
1	A5	198	180	18	0.909091	BC_Tunis	Tunis	I	I	BC_Tu_Tu	Intra
1	A6	217	182	35	0.83871	BC_Tunis	Tunis	I	I	BC_Tu_Tu	Intra
1	B2	293	270	23	0.921502	BC_Tunis	Tunis	I	I	BC_Tu_Tu	Intra
1	B4	232	205	27	0.883621	BC_Tunis	Tunis	I	I	BC_Tu_Tu	Intra
1	B5	260	245	15	0.942308	BC_Tunis	Tunis	I	I	BC_Tu_Tu	Intra
1	B6	205	189	16	0.921951	BC_Tunis	Tunis	I	I	BC_Tu_Tu	Intra
1	C1	259	236	23	0.911197	BC_Tunis	Tunis	I	I	BC_Tu_Tu	Intra
1	C2	261	240	21	0.91954	BC_Tunis	Tunis	I	I	BC_Tu_Tu	Intra
1	C3	273	203	70	0.74359	BC_Tunis	Tunis	I	I	BC_Tu_Tu	Intra
1	C4	206	170	36	0.825243	BC_Tunis	Tunis	I	I	BC_Tu_Tu	Intra
1	C6	256	240	16	0.9375	BC_Tunis	Tunis	I	I	BC_Tu_Tu	Intra
1	D1	222	201	21	0.905405	BC_Tunis	Tunis	I	I	BC_Tu_Tu	Intra
1	D2	158	144	14	0.911392	BC_Tunis	Tunis	I	I	BC_Tu_Tu	Intra
1	D3	193	188	5	0.974093	BC_Tunis	Tunis	I	I	BC_Tu_Tu	Intra
1	D4	210	187	23	0.890476	BC_Tunis	Tunis	I	I	BC_Tu_Tu	Intra
2	A1	253	226	27	0.893281	BC_Tunis	Tunis	I	I	BC_Tu_Tu	Intra
2	A3	225	215	10	0.955556	BC_Tunis	Tunis	I	I	BC_Tu_Tu	Intra
2	A4	191	190	1	0.994764	BC_Tunis	Tunis	I	I	BC_Tu_Tu	Intra
2	A5	260	236	24	0.907692	BC_Tunis	Tunis	I	I	BC_Tu_Tu	Intra
2	A6	252	238	14	0.944444	BC_Tunis	Tunis	I	I	BC_Tu_Tu	Intra
2	B2	259	185	74	0.714286	BC_Tunis	Tunis	I	I	BC_Tu_Tu	Intra
2	B3	246	242	4	0.98374	BC_Tunis	Tunis	I	I	BC_Tu_Tu	Intra
2	B4	139	132	7	0.94964	BC_Tunis	Tunis	I	I	BC_Tu_Tu	Intra
2	B6	156	147	9	0.942308	BC_Tunis	Tunis	I	I	BC_Tu_Tu	Intra
2	C4	238	221	17	0.928571	BC_Tunis	Tunis	I	I	BC_Tu_Tu	Intra
2	C6	178	161	17	0.904494	BC_Tunis	Tunis	I	I	BC_Tu_Tu	Intra
1	A1	155	143	12	0.922581	Tunis	BC_Tunis	I	I	Tu_BC_Tu	Intra	0.910161
1	A3	128	108	20	0.84375	Tunis	BC_Tunis	I	I	Tu_BC_Tu	Intra
1	A5	149	139	10	0.932886	Tunis	BC_Tunis	I	I	Tu_BC_Tu	Intra
1	A6	163	153	10	0.93865	Tunis	BC_Tunis	I	I	Tu_BC_Tu	Intra
1	B2	214	213	1	0.995327	Tunis	BC_Tunis	I	I	Tu_BC_Tu	Intra
1	B3	200	191	9	0.955	Tunis	BC_Tunis	I	I	Tu_BC_Tu	Intra
1	B4	136	95	41	0.698529	Tunis	BC_Tunis	I	I	Tu_BC_Tu	Intra
1	C2	148	132	16	0.891892	Tunis	BC_Tunis	I	I	Tu_BC_Tu	Intra
1	C3	201	185	16	0.920398	Tunis	BC_Tunis	I	I	Tu_BC_Tu	Intra
1	C4	195	168	27	0.861538	Tunis	BC_Tunis	I	I	Tu_BC_Tu	Intra
1	C5	190	175	15	0.921053	Tunis	BC_Tunis	I	I	Tu_BC_Tu	Intra
1	C6	168	150	18	0.892857	Tunis	BC_Tunis	I	I	Tu_BC_Tu	Intra
1	D1	146	137	9	0.938356	Tunis	BC_Tunis	I	I	Tu_BC_Tu	Intra
1	D2	229	220	9	0.960699	Tunis	BC_Tunis	I	I	Tu_BC_Tu	Intra
1	D3	162	104	58	0.641975	Tunis	BC_Tunis	I	I	Tu_BC_Tu	Intra
1	D4	184	153	31	0.831522	Tunis	BC_Tunis	I	I	Tu_BC_Tu	Intra
1	D6	174	166	8	0.954023	Tunis	BC_Tunis	I	I	Tu_BC_Tu	Intra
2	A1	228	218	10	0.95614	Tunis	BC_Tunis	I	I	Tu_BC_Tu	Intra
2	A2	210	194	16	0.92381	Tunis	BC_Tunis	I	I	Tu_BC_Tu	Intra
2	B1	190	176	14	0.926316	Tunis	BC_Tunis	I	I	Tu_BC_Tu	Intra
2	B2	186	180	6	0.967742	Tunis	BC_Tunis	I	I	Tu_BC_Tu	Intra
2	B5	166	156	10	0.939759	Tunis	BC_Tunis	I	I	Tu_BC_Tu	Intra
2	C3	207	200	7	0.966184	Tunis	BC_Tunis	I	I	Tu_BC_Tu	Intra
2	C5	157	146	11	0.929936	Tunis	BC_Tunis	I	I	Tu_BC_Tu	Intra
2	C6	195	185	10	0.948718	Tunis	BC_Tunis	I	I	Tu_BC_Tu	Intra
2	D2	109	95	14	0.87156	Tunis	BC_Tunis	I	I	Tu_BC_Tu	Intra
2	D3	207	199	8	0.961353	Tunis	BC_Tunis	I	I	Tu_BC_Tu	Intra
2	D5	134	128	6	0.955224	Tunis	BC_Tunis	I	I	Tu_BC_Tu	Intra
2	D6	168	154	14	0.916667	Tunis	BC_Tunis	I	I	Tu_BC_Tu	Intra
3	A5	151	142	9	0.940397	Tunis	BC_Tunis	I	I	Tu_BC_Tu	Intra
1	A1	202	169	33	0.836634	BC_Harash	Lavar	IV	II	BC_Ha_Lav	Inter-Inter
1	A2	182	135	47	0.741758	BC_Harash	Lavar	IV	II	BC_Ha_Lav	Inter-Inter
1	A3	224	147	77	0.65625	BC_Harash	Lavar	IV	II	BC_Ha_Lav	Inter-Inter
1	A4	168	83	85	0.494048	BC_Harash	Lavar	IV	II	BC_Ha_Lav	Inter-Inter
1	A5	165	113	52	0.684848	BC_Harash	Lavar	IV	II	BC_Ha_Lav	Inter-Inter
1	B1	191	160	31	0.837696	BC_Harash	Lavar	IV	II	BC_Ha_Lav	Inter-Inter
1	B2	188	136	52	0.723404	BC_Harash	Lavar	IV	II	BC_Ha_Lav	Inter-Inter
1	B3	168	109	59	0.64881	BC_Harash	Lavar	IV	II	BC_Ha_Lav	Inter-Inter
1	B4	231	199	32	0.861472	BC_Harash	Lavar	IV	II	BC_Ha_Lav	Inter-Inter
1	B5	149	101	48	0.677852	BC_Harash	Lavar	IV	II	BC_Ha_Lav	Inter-Inter
1	B6	194	172	22	0.886598	BC_Harash	Lavar	IV	II	BC_Ha_Lav	Inter-Inter
1	C1	216	151	65	0.699074	BC_Harash	Lavar	IV	II	BC_Ha_Lav	Inter-Inter
1	C2	185	101	84	0.545946	BC_Harash	Lavar	IV	II	BC_Ha_Lav	Inter-Inter
1	C3	239	170	69	0.711297	BC_Harash	Lavar	IV	II	BC_Ha_Lav	Inter-Inter
1	C4	194	174	20	0.896907	BC_Harash	Lavar	IV	II	BC_Ha_Lav	Inter-Inter
1	C6	201	142	59	0.706468	BC_Harash	Lavar	IV	II	BC_Ha_Lav	Inter-Inter
1	D2	164	100	64	0.609756	BC_Harash	Lavar	IV	II	BC_Ha_Lav	Inter-Inter
1	D3	224	172	52	0.767857	BC_Harash	Lavar	IV	II	BC_Ha_Lav	Inter-Inter
1	D4	172	83	89	0.482558	BC_Harash	Lavar	IV	II	BC_Ha_Lav	Inter-Inter
1	D5	190	88	102	0.463158	BC_Harash	Lavar	IV	II	BC_Ha_Lav	Inter-Inter
2	A2	125	94	31	0.752	BC_Harash	Lavar	IV	II	BC_Ha_Lav	Inter-Inter
2	A5	171	79	92	0.461988	BC_Harash	Lavar	IV	II	BC_Ha_Lav	Inter-Inter
2	A6	183	136	47	0.743169	BC_Harash	Lavar	IV	II	BC_Ha_Lav	Inter-Inter
2	B2	196	117	79	0.596939	BC_Harash	Lavar	IV	II	BC_Ha_Lav	Inter-Inter
2	B3	169	142	27	0.840237	BC_Harash	Lavar	IV	II	BC_Ha_Lav	Inter-Inter
2	B4	147	115	32	0.782313	BC_Harash	Lavar	IV	II	BC_Ha_Lav	Inter-Inter
2	B5	210	183	27	0.871429	BC_Harash	Lavar	IV	II	BC_Ha_Lav	Inter-Inter
2	B6	189	34	155	0.179894	BC_Harash	Lavar	IV	II	BC_Ha_Lav	Inter-Inter
2	C2	190	145	45	0.763158	BC_Harash	Lavar	IV	II	BC_Ha_Lav	Inter-Inter
2	C6	197	45	152	0.228426	BC_Harash	Lavar	IV	II	BC_Ha_Lav	Inter-Inter
1	A1	98	86	12	0.877551	BC_Tunis	Maclo	I	III	BC_Tu_Ma	Inter-Inter
1	A3	130	95	35	0.730769	BC_Tunis	Maclo	I	III	BC_Tu_Ma	Inter-Inter
1	A6	101	92	9	0.910891	BC_Tunis	Maclo	I	III	BC_Tu_Ma	Inter-Inter
1	B2	120	104	16	0.866667	BC_Tunis	Maclo	I	III	BC_Tu_Ma	Inter-Inter
1	B4	96	85	11	0.885417	BC_Tunis	Maclo	I	III	BC_Tu_Ma	Inter-Inter
1	B6	90	45	45	0.5	BC_Tunis	Maclo	I	III	BC_Tu_Ma	Inter-Inter
1	C3	109	32	77	0.293578	BC_Tunis	Maclo	I	III	BC_Tu_Ma	Inter-Inter
1	C4	122	110	12	0.901639	BC_Tunis	Maclo	I	III	BC_Tu_Ma	Inter-Inter
1	C5	98	93	5	0.94898	BC_Tunis	Maclo	I	III	BC_Tu_Ma	Inter-Inter
1	D1	90	78	12	0.866667	BC_Tunis	Maclo	I	III	BC_Tu_Ma	Inter-Inter
1	D2	93	65	28	0.698925	BC_Tunis	Maclo	I	III	BC_Tu_Ma	Inter-Inter
1	D3	96	70	26	0.729167	BC_Tunis	Maclo	I	III	BC_Tu_Ma	Inter-Inter
1	D5	83	28	55	0.337349	BC_Tunis	Maclo	I	III	BC_Tu_Ma	Inter-Inter
2	D6	123	111	12	0.902439	BC_Tunis	Maclo	I	III	BC_Tu_Ma	Inter-Inter
2	A3	112	80	32	0.714286	BC_Tunis	Maclo	I	III	BC_Tu_Ma	Inter-Inter
2	A4	146	128	18	0.876712	BC_Tunis	Maclo	I	III	BC_Tu_Ma	Inter-Inter
2	A5	102	77	25	0.754902	BC_Tunis	Maclo	I	III	BC_Tu_Ma	Inter-Inter
2	A6	151	132	19	0.874172	BC_Tunis	Maclo	I	III	BC_Tu_Ma	Inter-Inter
2	B1	125	91	34	0.728	BC_Tunis	Maclo	I	III	BC_Tu_Ma	Inter-Inter
2	B2	124	26	98	0.209677	BC_Tunis	Maclo	I	III	BC_Tu_Ma	Inter-Inter
2	B3	170	121	49	0.711765	BC_Tunis	Maclo	I	III	BC_Tu_Ma	Inter-Inter
2	B6	110	84	26	0.763636	BC_Tunis	Maclo	I	III	BC_Tu_Ma	Inter-Inter
2	C1	120	64	56	0.533333	BC_Tunis	Maclo	I	III	BC_Tu_Ma	Inter-Inter
2	C2	81	70	11	0.864198	BC_Tunis	Maclo	I	III	BC_Tu_Ma	Inter-Inter
2	C3	132	37	95	0.280303	BC_Tunis	Maclo	I	III	BC_Tu_Ma	Inter-Inter
2	C4	96	30	66	0.3125	BC_Tunis	Maclo	I	III	BC_Tu_Ma	Inter-Inter
2	C6	65	49	16	0.753846	BC_Tunis	Maclo	I	III	BC_Tu_Ma	Inter-Inter
2	D1	120	85	35	0.708333	BC_Tunis	Maclo	I	III	BC_Tu_Ma	Inter-Inter
2	D3	112	102	10	0.910714	BC_Tunis	Maclo	I	III	BC_Tu_Ma	Inter-Inter
2	D4	92	78	14	0.847826	BC_Tunis	Maclo	I	III	BC_Tu_Ma	Inter-Inter
1	A2	111	19	92	0.171171	BC_Harash	Maclo	IV	III	BC_Ha_Ma	Inter-Inter
1	A3	93	26	67	0.27957	BC_Harash	Maclo	IV	III	BC_Ha_Ma	Inter-Inter
1	B1	131	47	84	0.358779	BC_Harash	Maclo	IV	III	BC_Ha_Ma	Inter-Inter
1	B2	89	18	71	0.202247	BC_Harash	Maclo	IV	III	BC_Ha_Ma	Inter-Inter
1	B3	133	31	102	0.233083	BC_Harash	Maclo	IV	III	BC_Ha_Ma	Inter-Inter
1	B4	151	25	126	0.165563	BC_Harash	Maclo	IV	III	BC_Ha_Ma	Inter-Inter
1	B5	131	99	32	0.755725	BC_Harash	Maclo	IV	III	BC_Ha_Ma	Inter-Inter
1	B6	120	49	71	0.408333	BC_Harash	Maclo	IV	III	BC_Ha_Ma	Inter-Inter
1	C1	126	46	80	0.365079	BC_Harash	Maclo	IV	III	BC_Ha_Ma	Inter-Inter
1	C2	107	37	70	0.345794	BC_Harash	Maclo	IV	III	BC_Ha_Ma	Inter-Inter
1	C5	120	53	67	0.441667	BC_Harash	Maclo	IV	III	BC_Ha_Ma	Inter-Inter
1	D1	117	39	78	0.333333	BC_Harash	Maclo	IV	III	BC_Ha_Ma	Inter-Inter
1	D2	98	28	70	0.285714	BC_Harash	Maclo	IV	III	BC_Ha_Ma	Inter-Inter
1	D6	140	73	67	0.521429	BC_Harash	Maclo	IV	III	BC_Ha_Ma	Inter-Inter
2	A1	101	12	89	0.118812	BC_Harash	Maclo	IV	III	BC_Ha_Ma	Inter-Inter
2	A2	123	18	105	0.146341	BC_Harash	Maclo	IV	III	BC_Ha_Ma	Inter-Inter
2	A3	120	46	74	0.383333	BC_Harash	Maclo	IV	III	BC_Ha_Ma	Inter-Inter
2	A4	141	16	125	0.113475	BC_Harash	Maclo	IV	III	BC_Ha_Ma	Inter-Inter
2	A5	125	25	100	0.2	BC_Harash	Maclo	IV	III	BC_Ha_Ma	Inter-Inter
2	B1	143	21	122	0.146853	BC_Harash	Maclo	IV	III	BC_Ha_Ma	Inter-Inter
2	B2	121	56	65	0.46281	BC_Harash	Maclo	IV	III	BC_Ha_Ma	Inter-Inter
2	B3	77	8	69	0.103896	BC_Harash	Maclo	IV	III	BC_Ha_Ma	Inter-Inter
2	B4	113	46	67	0.40708	BC_Harash	Maclo	IV	III	BC_Ha_Ma	Inter-Inter
2	B6	138	87	51	0.630435	BC_Harash	Maclo	IV	III	BC_Ha_Ma	Inter-Inter
2	C3	77	19	58	0.246753	BC_Harash	Maclo	IV	III	BC_Ha_Ma	Inter-Inter
2	C5	104	42	62	0.403846	BC_Harash	Maclo	IV	III	BC_Ha_Ma	Inter-Inter
2	D2	126	75	51	0.595238	BC_Harash	Maclo	IV	III	BC_Ha_Ma	Inter-Inter
2	D3	125	37	88	0.296	BC_Harash	Maclo	IV	III	BC_Ha_Ma	Inter-Inter
2	D4	85	49	36	0.576471	BC_Harash	Maclo	IV	III	BC_Ha_Ma	Inter-Inter
2	D6	104	26	78	0.25	BC_Harash	Maclo	IV	III	BC_Ha_Ma	Inter-Inter
1	A1	118	91	27	0.771186	BC_Harash	Utique	IV	I	BC_Ha_Ut	Inter-Inter
1	A4	155	28	127	0.180645	BC_Harash	Utique	IV	I	BC_Ha_Ut	Inter-Inter
1	B2	158	84	74	0.531646	BC_Harash	Utique	IV	I	BC_Ha_Ut	Inter-Inter
1	B3	185	32	153	0.172973	BC_Harash	Utique	IV	I	BC_Ha_Ut	Inter-Inter
1	B4	210	99	111	0.471429	BC_Harash	Utique	IV	I	BC_Ha_Ut	Inter-Inter
1	C2	141	85	56	0.602837	BC_Harash	Utique	IV	I	BC_Ha_Ut	Inter-Inter
1	C3	200	58	142	0.29	BC_Harash	Utique	IV	I	BC_Ha_Ut	Inter-Inter
1	C4	158	41	117	0.259494	BC_Harash	Utique	IV	I	BC_Ha_Ut	Inter-Inter
1	C5	187	85	102	0.454545	BC_Harash	Utique	IV	I	BC_Ha_Ut	Inter-Inter
1	D1	176	137	39	0.778409	BC_Harash	Utique	IV	I	BC_Ha_Ut	Inter-Inter
1	D3	189	66	123	0.349206	BC_Harash	Utique	IV	I	BC_Ha_Ut	Inter-Inter
1	D4	216	127	89	0.587963	BC_Harash	Utique	IV	I	BC_Ha_Ut	Inter-Inter
1	D5	197	177	20	0.898477	BC_Harash	Utique	IV	I	BC_Ha_Ut	Inter-Inter
1	D6	181	86	95	0.475138	BC_Harash	Utique	IV	I	BC_Ha_Ut	Inter-Inter
2	A2	171	114	57	0.666667	BC_Harash	Utique	IV	I	BC_Ha_Ut	Inter-Inter
2	A3	148	38	110	0.256757	BC_Harash	Utique	IV	I	BC_Ha_Ut	Inter-Inter
2	B1	152	80	72	0.526316	BC_Harash	Utique	IV	I	BC_Ha_Ut	Inter-Inter
2	B4	146	104	42	0.712329	BC_Harash	Utique	IV	I	BC_Ha_Ut	Inter-Inter
2	B5	149	70	79	0.469799	BC_Harash	Utique	IV	I	BC_Ha_Ut	Inter-Inter
2	B6	196	106	90	0.540816	BC_Harash	Utique	IV	I	BC_Ha_Ut	Inter-Inter
2	C1	193	35	158	0.181347	BC_Harash	Utique	IV	I	BC_Ha_Ut	Inter-Inter
2	C2	201	78	123	0.38806	BC_Harash	Utique	IV	I	BC_Ha_Ut	Inter-Inter
2	C3	147	56	91	0.380952	BC_Harash	Utique	IV	I	BC_Ha_Ut	Inter-Inter
2	C5	124	24	100	0.193548	BC_Harash	Utique	IV	I	BC_Ha_Ut	Inter-Inter
2	C6	177	117	60	0.661017	BC_Harash	Utique	IV	I	BC_Ha_Ut	Inter-Inter
2	D1	167	103	64	0.616766	BC_Harash	Utique	IV	I	BC_Ha_Ut	Inter-Inter
2	D2	160	39	121	0.24375	BC_Harash	Utique	IV	I	BC_Ha_Ut	Inter-Inter
2	D4	210	69	141	0.328571	BC_Harash	Utique	IV	I	BC_Ha_Ut	Inter-Inter
2	D5	188	110	78	0.585106	BC_Harash	Utique	IV	I	BC_Ha_Ut	Inter-Inter
2	D6	186	123	63	0.66129	BC_Harash	Utique	IV	I	BC_Ha_Ut	Inter-Inter
1	A1	84	84	0	1	BC_Tunis	Utique	I	I	BC_Tu_Ut	Inter-intra
1	A2	179	174	5	0.972067	BC_Tunis	Utique	I	I	BC_Tu_Ut	Inter-intra
1	A3	81	76	5	0.938272	BC_Tunis	Utique	I	I	BC_Tu_Ut	Inter-intra
1	A4	138	135	3	0.978261	BC_Tunis	Utique	I	I	BC_Tu_Ut	Inter-intra
1	A5	112	95	17	0.848214	BC_Tunis	Utique	I	I	BC_Tu_Ut	Inter-intra
1	A6	139	121	18	0.870504	BC_Tunis	Utique	I	I	BC_Tu_Ut	Inter-intra
1	B5	187	164	23	0.877005	BC_Tunis	Utique	I	I	BC_Tu_Ut	Inter-intra
1	B6	190	179	11	0.942105	BC_Tunis	Utique	I	I	BC_Tu_Ut	Inter-intra
1	C2	163	145	18	0.889571	BC_Tunis	Utique	I	I	BC_Tu_Ut	Inter-intra
2	A2	199	184	15	0.924623	BC_Tunis	Utique	I	I	BC_Tu_Ut	Inter-intra
2	A5	170	161	9	0.947059	BC_Tunis	Utique	I	I	BC_Tu_Ut	Inter-intra
2	A6	94	79	15	0.840426	BC_Tunis	Utique	I	I	BC_Tu_Ut	Inter-intra
3	A1	123	103	20	0.837398	BC_Tunis	Utique	I	I	BC_Tu_Ut	Inter-intra
3	A2	136	121	15	0.889706	BC_Tunis	Utique	I	I	BC_Tu_Ut	Inter-intra
3	A3	94	81	13	0.861702	BC_Tunis	Utique	I	I	BC_Tu_Ut	Inter-intra
3	A6	59	53	6	0.898305	BC_Tunis	Utique	I	I	BC_Tu_Ut	Inter-intra
3	B6	131	127	4	0.969466	BC_Tunis	Utique	I	I	BC_Tu_Ut	Inter-intra
3	C1	146	134	12	0.917808	BC_Tunis	Utique	I	I	BC_Tu_Ut	Inter-intra
3	C2	169	153	16	0.905325	BC_Tunis	Utique	I	I	BC_Tu_Ut	Inter-intra
3	C4	116	99	17	0.853448	BC_Tunis	Utique	I	I	BC_Tu_Ut	Inter-intra
3	C6	124	113	11	0.91129	BC_Tunis	Utique	I	I	BC_Tu_Ut	Inter-intra
3	D1	138	128	10	0.927536	BC_Tunis	Utique	I	I	BC_Tu_Ut	Inter-intra
3	D2	129	115	14	0.891473	BC_Tunis	Utique	I	I	BC_Tu_Ut	Inter-intra
3	D4	133	122	11	0.917293	BC_Tunis	Utique	I	I	BC_Tu_Ut	Inter-intra
4	A2	122	112	10	0.918033	BC_Tunis	Utique	I	I	BC_Tu_Ut	Inter-intra
4	A4	111	97	14	0.873874	BC_Tunis	Utique	I	I	BC_Tu_Ut	Inter-intra
4	A5	144	122	22	0.847222	BC_Tunis	Utique	I	I	BC_Tu_Ut	Inter-intra
4	A6	133	115	18	0.864662	BC_Tunis	Utique	I	I	BC_Tu_Ut	Inter-intra
4	B5	116	113	3	0.974138	BC_Tunis	Utique	I	I	BC_Tu_Ut	Inter-intra
4	C1	137	119	18	0.868613	BC_Tunis	Utique	I	I	BC_Tu_Ut	Inter-intra	0.90518
1	A1	114	109	5	0.95614	Harash	BC_Harash	IV	IV	Ha_BC_Ha	intra
1	A2	76	62	14	0.815789	Harash	BC_Harash	IV	IV	Ha_BC_Ha	intra
1	A3	101	96	5	0.950495	Harash	BC_Harash	IV	IV	Ha_BC_Ha	intra
1	A4	221	179	42	0.809955	Harash	BC_Harash	IV	IV	Ha_BC_Ha	intra
1	A5	130	127	3	0.976923	Harash	BC_Harash	IV	IV	Ha_BC_Ha	intra
1	B1	116	108	8	0.931034	Harash	BC_Harash	IV	IV	Ha_BC_Ha	intra
1	B3	219	210	9	0.958904	Harash	BC_Harash	IV	IV	Ha_BC_Ha	intra
1	B4	98	86	12	0.877551	Harash	BC_Harash	IV	IV	Ha_BC_Ha	intra
1	B6	121	113	8	0.933884	Harash	BC_Harash	IV	IV	Ha_BC_Ha	intra
1	C1	81	74	7	0.91358	Harash	BC_Harash	IV	IV	Ha_BC_Ha	intra
1	C2	119	113	6	0.94958	Harash	BC_Harash	IV	IV	Ha_BC_Ha	intra
1	C3	121	117	4	0.966942	Harash	BC_Harash	IV	IV	Ha_BC_Ha	intra
1	C4	131	126	5	0.961832	Harash	BC_Harash	IV	IV	Ha_BC_Ha	intra
1	C5	87	81	6	0.931034	Harash	BC_Harash	IV	IV	Ha_BC_Ha	intra
1	D1	122	117	5	0.959016	Harash	BC_Harash	IV	IV	Ha_BC_Ha	intra
1	D3	113	112	1	0.99115	Harash	BC_Harash	IV	IV	Ha_BC_Ha	intra
1	D4	100	97	3	0.97	Harash	BC_Harash	IV	IV	Ha_BC_Ha	intra
1	D5	125	122	3	0.976	Harash	BC_Harash	IV	IV	Ha_BC_Ha	intra
1	D6	133	114	19	0.857143	Harash	BC_Harash	IV	IV	Ha_BC_Ha	intra
2	A1	107	104	3	0.971963	Harash	BC_Harash	IV	IV	Ha_BC_Ha	intra
2	A2	89	84	5	0.94382	Harash	BC_Harash	IV	IV	Ha_BC_Ha	intra
2	A3	100	87	13	0.87	Harash	BC_Harash	IV	IV	Ha_BC_Ha	intra
2	A4	121	117	4	0.966942	Harash	BC_Harash	IV	IV	Ha_BC_Ha	intra
2	A5	104	95	9	0.913462	Harash	BC_Harash	IV	IV	Ha_BC_Ha	intra
2	A6	142	133	9	0.93662	Harash	BC_Harash	IV	IV	Ha_BC_Ha	intra
2	B3	129	125	4	0.968992	Harash	BC_Harash	IV	IV	Ha_BC_Ha	intra
2	B4	174	168	6	0.965517	Harash	BC_Harash	IV	IV	Ha_BC_Ha	intra
2	B5	129	125	4	0.968992	Harash	BC_Harash	IV	IV	Ha_BC_Ha	intra
2	B6	105	99	6	0.942857	Harash	BC_Harash	IV	IV	Ha_BC_Ha	intra
2	C4	110	102	8	0.927273	Harash	BC_Harash	IV	IV	Ha_BC_Ha	intra
