# Supplementary material for: Cytoplasmic Incompatibility Variations in Relation with Wolbachia cid Genes Divergence in Culex pipiens
Source: mBio. 2021 Feb 9;12(1):e02797-20. doi: 10.1128/mBio.02797-20 (PMC7885119; doi:10.1128/mBio.02797-20)
Supplement: DATA SET S4 [file mBio.02797-20-sd004.xlsx]

## Sheet: Tableau_Inter-Intra_Inter-Inter
Box-number	well-number	number of eggs	number of larvae	number of unhatched eggs	HR	Male line	Female line	Wolbachia_male	Wolbachia_female	Cross name	Cross type
1	A1	158	42	116	0.2658227848	Ichkeul_13	Utique	IV	I	Ich_13_Ut	Inter_Inter
2	A1	71	24	47	0.338028169	Ichkeul_13	Utique	IV	I	Ich_13_Ut	Inter_Inter
2	A2	93	53	40	0.5698924731	Ichkeul_13	Utique	IV	I	Ich_13_Ut	Inter_Inter
2	A3	149	70	79	0.4697986577	Ichkeul_13	Utique	IV	I	Ich_13_Ut	Inter_Inter
3	A1	121	65	56	0.5371900826	Ichkeul_13	Utique	IV	I	Ich_13_Ut	Inter_Inter
3	A2	54	17	37	0.3148148148	Ichkeul_13	Utique	IV	I	Ich_13_Ut	Inter_Inter
3	A3	47	22	25	0.4680851064	Ichkeul_13	Utique	IV	I	Ich_13_Ut	Inter_Inter
3	A4	138	55	83	0.3985507246	Ichkeul_13	Utique	IV	I	Ich_13_Ut	Inter_Inter
3	A5	98	28	70	0.2857142857	Ichkeul_13	Utique	IV	I	Ich_13_Ut	Inter_Inter
3	A6	102	54	48	0.5294117647	Ichkeul_13	Utique	IV	I	Ich_13_Ut	Inter_Inter
3	B1	130	59	71	0.4538461538	Ichkeul_13	Utique	IV	I	Ich_13_Ut	Inter_Inter
3	B2	112	28	84	0.25	Ichkeul_13	Utique	IV	I	Ich_13_Ut	Inter_Inter
3	B3	79	56	23	0.7088607595	Ichkeul_13	Utique	IV	I	Ich_13_Ut	Inter_Inter
3	B4	103	32	71	0.3106796117	Ichkeul_13	Utique	IV	I	Ich_13_Ut	Inter_Inter
3	B5	99	79	20	0.797979798	Ichkeul_13	Utique	IV	I	Ich_13_Ut	Inter_Inter
3	B6	73	37	36	0.5068493151	Ichkeul_13	Utique	IV	I	Ich_13_Ut	Inter_Inter
3	C1	135	80	55	0.5925925926	Ichkeul_13	Utique	IV	I	Ich_13_Ut	Inter_Inter
3	C2	121	71	50	0.5867768595	Ichkeul_13	Utique	IV	I	Ich_13_Ut	Inter_Inter
3	C3	104	63	41	0.6057692308	Ichkeul_13	Utique	IV	I	Ich_13_Ut	Inter_Inter
3	C4	76	30	46	0.3947368421	Ichkeul_13	Utique	IV	I	Ich_13_Ut	Inter_Inter
3	C5	91	17	74	0.1868131868	Ichkeul_13	Utique	IV	I	Ich_13_Ut	Inter_Inter
3	C6	90	55	35	0.6111111111	Ichkeul_13	Utique	IV	I	Ich_13_Ut	Inter_Inter
3	D1	118	28	90	0.2372881356	Ichkeul_13	Utique	IV	I	Ich_13_Ut	Inter_Inter
3	D3	128	91	37	0.7109375	Ichkeul_13	Utique	IV	I	Ich_13_Ut	Inter_Inter
3	D5	119	21	98	0.1764705882	Ichkeul_13	Utique	IV	I	Ich_13_Ut	Inter_Inter
3	D6	144	66	78	0.4583333333	Ichkeul_13	Utique	IV	I	Ich_13_Ut	Inter_Inter
4	A1	141	105	36	0.7446808511	Ichkeul_13	Utique	IV	I	Ich_13_Ut	Inter_Inter
4	A2	111	103	8	0.9279279279	Ichkeul_13	Utique	IV	I	Ich_13_Ut	Inter_Inter
4	A3	171	98	73	0.5730994152	Ichkeul_13	Utique	IV	I	Ich_13_Ut	Inter_Inter
4	A4	168	110	58	0.6547619048	Ichkeul_13	Utique	IV	I	Ich_13_Ut	Inter_Inter
1	A2	140	105	35	0.75	Harash	Utique	IV	I	Ha_Ut	Inter_Inter
1	A3	116	108	8	0.9310344828	Harash	Utique	IV	I	Ha_Ut	Inter_Inter
1	A4	122	64	58	0.5245901639	Harash	Utique	IV	I	Ha_Ut	Inter_Inter
1	A5	171	135	36	0.7894736842	Harash	Utique	IV	I	Ha_Ut	Inter_Inter
1	A6	164	92	72	0.5609756098	Harash	Utique	IV	I	Ha_Ut	Inter_Inter
1	B1	146	78	68	0.5342465753	Harash	Utique	IV	I	Ha_Ut	Inter_Inter
1	B2	193	42	151	0.2176165803	Harash	Utique	IV	I	Ha_Ut	Inter_Inter
1	B3	91	40	51	0.4395604396	Harash	Utique	IV	I	Ha_Ut	Inter_Inter
1	B4	151	47	104	0.3112582781	Harash	Utique	IV	I	Ha_Ut	Inter_Inter
1	B5	78	67	11	0.858974359	Harash	Utique	IV	I	Ha_Ut	Inter_Inter
1	B6	127	66	61	0.5196850394	Harash	Utique	IV	I	Ha_Ut	Inter_Inter
1	C1	123	34	89	0.2764227642	Harash	Utique	IV	I	Ha_Ut	Inter_Inter
1	C6	135	24	111	0.1777777778	Harash	Utique	IV	I	Ha_Ut	Inter_Inter
1	D1	155	52	103	0.335483871	Harash	Utique	IV	I	Ha_Ut	Inter_Inter
1	D2	122	51	71	0.4180327869	Harash	Utique	IV	I	Ha_Ut	Inter_Inter
2	A1	217	172	45	0.7926267281	Harash	Utique	IV	I	Ha_Ut	Inter_Inter
2	A2	165	73	92	0.4424242424	Harash	Utique	IV	I	Ha_Ut	Inter_Inter
2	A3	171	73	98	0.4269005848	Harash	Utique	IV	I	Ha_Ut	Inter_Inter
2	A4	127	112	15	0.8818897638	Harash	Utique	IV	I	Ha_Ut	Inter_Inter
2	A5	168	75	93	0.4464285714	Harash	Utique	IV	I	Ha_Ut	Inter_Inter
2	A6	167	22	145	0.1317365269	Harash	Utique	IV	I	Ha_Ut	Inter_Inter
2	B1	149	115	34	0.7718120805	Harash	Utique	IV	I	Ha_Ut	Inter_Inter
2	B2	166	87	79	0.5240963855	Harash	Utique	IV	I	Ha_Ut	Inter_Inter
2	B3	154	68	86	0.4415584416	Harash	Utique	IV	I	Ha_Ut	Inter_Inter
2	B4	149	71	78	0.4765100671	Harash	Utique	IV	I	Ha_Ut	Inter_Inter
2	B5	155	131	24	0.8451612903	Harash	Utique	IV	I	Ha_Ut	Inter_Inter
2	B6	207	103	104	0.4975845411	Harash	Utique	IV	I	Ha_Ut	Inter_Inter
2	C1	137	60	77	0.4379562044	Harash	Utique	IV	I	Ha_Ut	Inter_Inter
2	C2	145	46	99	0.3172413793	Harash	Utique	IV	I	Ha_Ut	Inter_Inter
2	C3	136	18	118	0.1323529412	Harash	Utique	IV	I	Ha_Ut	Inter_Inter
1	A1	135	125	10	0.9259259259	Ichkeul_13	Lavar	IV	II	Ich_13_Lav	Inter_Inter
1	A2	147	123	24	0.8367346939	Ichkeul_13	Lavar	IV	II	Ich_13_Lav	Inter_Inter
1	A4	170	134	36	0.7882352941	Ichkeul_13	Lavar	IV	II	Ich_13_Lav	Inter_Inter
1	A5	176	48	128	0.2727272727	Ichkeul_13	Lavar	IV	II	Ich_13_Lav	Inter_Inter
1	A6	179	83	96	0.4636871508	Ichkeul_13	Lavar	IV	II	Ich_13_Lav	Inter_Inter
1	B1	154	117	37	0.7597402597	Ichkeul_13	Lavar	IV	II	Ich_13_Lav	Inter_Inter
1	B2	179	121	58	0.6759776536	Ichkeul_13	Lavar	IV	II	Ich_13_Lav	Inter_Inter
1	B3	151	102	49	0.6754966887	Ichkeul_13	Lavar	IV	II	Ich_13_Lav	Inter_Inter
1	B4	99	77	22	0.7777777778	Ichkeul_13	Lavar	IV	II	Ich_13_Lav	Inter_Inter
1	B5	165	137	28	0.8303030303	Ichkeul_13	Lavar	IV	II	Ich_13_Lav	Inter_Inter
1	B6	151	134	17	0.8874172185	Ichkeul_13	Lavar	IV	II	Ich_13_Lav	Inter_Inter
1	C1	184	160	24	0.8695652174	Ichkeul_13	Lavar	IV	II	Ich_13_Lav	Inter_Inter
1	C2	191	119	72	0.6230366492	Ichkeul_13	Lavar	IV	II	Ich_13_Lav	Inter_Inter
1	C3	107	40	67	0.3738317757	Ichkeul_13	Lavar	IV	II	Ich_13_Lav	Inter_Inter
1	C4	188	68	120	0.3617021277	Ichkeul_13	Lavar	IV	II	Ich_13_Lav	Inter_Inter
1	C5	183	120	63	0.6557377049	Ichkeul_13	Lavar	IV	II	Ich_13_Lav	Inter_Inter
1	C6	196	142	54	0.7244897959	Ichkeul_13	Lavar	IV	II	Ich_13_Lav	Inter_Inter
1	D1	129	99	30	0.7674418605	Ichkeul_13	Lavar	IV	II	Ich_13_Lav	Inter_Inter
1	D2	142	38	104	0.2676056338	Ichkeul_13	Lavar	IV	II	Ich_13_Lav	Inter_Inter
1	D3	146	112	34	0.7671232877	Ichkeul_13	Lavar	IV	II	Ich_13_Lav	Inter_Inter
1	D4	183	141	42	0.7704918033	Ichkeul_13	Lavar	IV	II	Ich_13_Lav	Inter_Inter
1	D5	134	92	42	0.6865671642	Ichkeul_13	Lavar	IV	II	Ich_13_Lav	Inter_Inter
1	D6	168	136	32	0.8095238095	Ichkeul_13	Lavar	IV	II	Ich_13_Lav	Inter_Inter
2	A1	206	172	34	0.8349514563	Ichkeul_13	Lavar	IV	II	Ich_13_Lav	Inter_Inter
2	A2	145	123	22	0.8482758621	Ichkeul_13	Lavar	IV	II	Ich_13_Lav	Inter_Inter
2	A3	165	163	2	0.9878787879	Ichkeul_13	Lavar	IV	II	Ich_13_Lav	Inter_Inter
2	A4	177	133	44	0.7514124294	Ichkeul_13	Lavar	IV	II	Ich_13_Lav	Inter_Inter
2	A6	151	107	44	0.7086092715	Ichkeul_13	Lavar	IV	II	Ich_13_Lav	Inter_Inter
2	B1	149	136	13	0.9127516779	Ichkeul_13	Lavar	IV	II	Ich_13_Lav	Inter_Inter
2	B2	215	146	69	0.6790697674	Ichkeul_13	Lavar	IV	II	Ich_13_Lav	Inter_Inter
1	A1	150	74	76	0.4933333333	Ichkeul_13	Tunis	IV	I	Ich_13_Tu	Inter_Inter
1	A2	112	62	50	0.5535714286	Ichkeul_13	Tunis	IV	I	Ich_13_Tu	Inter_Inter
1	A3	125	105	20	0.84	Ichkeul_13	Tunis	IV	I	Ich_13_Tu	Inter_Inter
1	A4	143	97	46	0.6783216783	Ichkeul_13	Tunis	IV	I	Ich_13_Tu	Inter_Inter
1	A5	147	103	44	0.7006802721	Ichkeul_13	Tunis	IV	I	Ich_13_Tu	Inter_Inter
1	B1	184	108	76	0.5869565217	Ichkeul_13	Tunis	IV	I	Ich_13_Tu	Inter_Inter
1	B2	115	91	24	0.7913043478	Ichkeul_13	Tunis	IV	I	Ich_13_Tu	Inter_Inter
1	B3	172	73	99	0.4244186047	Ichkeul_13	Tunis	IV	I	Ich_13_Tu	Inter_Inter
1	B4	133	73	60	0.5488721805	Ichkeul_13	Tunis	IV	I	Ich_13_Tu	Inter_Inter
1	B5	81	33	48	0.4074074074	Ichkeul_13	Tunis	IV	I	Ich_13_Tu	Inter_Inter
1	B6	143	99	44	0.6923076923	Ichkeul_13	Tunis	IV	I	Ich_13_Tu	Inter_Inter
1	C1	178	112	66	0.6292134831	Ichkeul_13	Tunis	IV	I	Ich_13_Tu	Inter_Inter
1	C2	167	66	101	0.3952095808	Ichkeul_13	Tunis	IV	I	Ich_13_Tu	Inter_Inter
1	C3	146	107	39	0.7328767123	Ichkeul_13	Tunis	IV	I	Ich_13_Tu	Inter_Inter
1	C4	152	118	34	0.7763157895	Ichkeul_13	Tunis	IV	I	Ich_13_Tu	Inter_Inter
1	C5	136	81	55	0.5955882353	Ichkeul_13	Tunis	IV	I	Ich_13_Tu	Inter_Inter
1	C6	169	129	40	0.7633136095	Ichkeul_13	Tunis	IV	I	Ich_13_Tu	Inter_Inter
1	D1	145	82	63	0.5655172414	Ichkeul_13	Tunis	IV	I	Ich_13_Tu	Inter_Inter
1	D2	194	121	73	0.6237113402	Ichkeul_13	Tunis	IV	I	Ich_13_Tu	Inter_Inter
1	D3	157	120	37	0.7643312102	Ichkeul_13	Tunis	IV	I	Ich_13_Tu	Inter_Inter
1	D4	193	100	93	0.518134715	Ichkeul_13	Tunis	IV	I	Ich_13_Tu	Inter_Inter
1	D5	209	166	43	0.7942583732	Ichkeul_13	Tunis	IV	I	Ich_13_Tu	Inter_Inter
1	D6	146	96	50	0.6575342466	Ichkeul_13	Tunis	IV	I	Ich_13_Tu	Inter_Inter
2	A1	164	118	46	0.7195121951	Ichkeul_13	Tunis	IV	I	Ich_13_Tu	Inter_Inter
2	A2	164	133	31	0.8109756098	Ichkeul_13	Tunis	IV	I	Ich_13_Tu	Inter_Inter
2	A3	179	116	63	0.6480446927	Ichkeul_13	Tunis	IV	I	Ich_13_Tu	Inter_Inter
2	A4	120	82	38	0.6833333333	Ichkeul_13	Tunis	IV	I	Ich_13_Tu	Inter_Inter
2	A5	156	33	123	0.2115384615	Ichkeul_13	Tunis	IV	I	Ich_13_Tu	Inter_Inter
2	A6	139	89	50	0.6402877698	Ichkeul_13	Tunis	IV	I	Ich_13_Tu	Inter_Inter
2	B1	119	18	101	0.1512605042	Ichkeul_13	Tunis	IV	I	Ich_13_Tu	Inter_Inter
1	A1	223	73	150	0.3273542601	Harash	Tunis	IV	I	Ha_Tu	Inter_Inter
1	A2	238	147	91	0.6176470588	Harash	Tunis	IV	I	Ha_Tu	Inter_Inter
1	A3	177	63	114	0.3559322034	Harash	Tunis	IV	I	Ha_Tu	Inter_Inter
1	A4	207	107	100	0.5169082126	Harash	Tunis	IV	I	Ha_Tu	Inter_Inter
1	A5	188	125	63	0.664893617	Harash	Tunis	IV	I	Ha_Tu	Inter_Inter
1	A6	244	145	99	0.5942622951	Harash	Tunis	IV	I	Ha_Tu	Inter_Inter
1	B1	186	116	70	0.623655914	Harash	Tunis	IV	I	Ha_Tu	Inter_Inter
1	B2	169	115	54	0.6804733728	Harash	Tunis	IV	I	Ha_Tu	Inter_Inter
1	B3	220	176	44	0.8	Harash	Tunis	IV	I	Ha_Tu	Inter_Inter
1	B4	218	102	116	0.4678899083	Harash	Tunis	IV	I	Ha_Tu	Inter_Inter
1	B5	169	148	21	0.875739645	Harash	Tunis	IV	I	Ha_Tu	Inter_Inter
1	B6	198	129	69	0.6515151515	Harash	Tunis	IV	I	Ha_Tu	Inter_Inter
1	C1	178	112	66	0.6292134831	Harash	Tunis	IV	I	Ha_Tu	Inter_Inter
1	C2	147	58	89	0.3945578231	Harash	Tunis	IV	I	Ha_Tu	Inter_Inter
1	C3	133	83	50	0.6240601504	Harash	Tunis	IV	I	Ha_Tu	Inter_Inter
1	C4	144	27	117	0.1875	Harash	Tunis	IV	I	Ha_Tu	Inter_Inter
1	C6	118	33	85	0.2796610169	Harash	Tunis	IV	I	Ha_Tu	Inter_Inter
1	D1	105	9	96	0.0857142857	Harash	Tunis	IV	I	Ha_Tu	Inter_Inter
1	D3	216	163	53	0.7546296296	Harash	Tunis	IV	I	Ha_Tu	Inter_Inter
1	D4	158	97	61	0.6139240506	Harash	Tunis	IV	I	Ha_Tu	Inter_Inter
1	D6	155	65	90	0.4193548387	Harash	Tunis	IV	I	Ha_Tu	Inter_Inter
2	A2	133	57	76	0.4285714286	Harash	Tunis	IV	I	Ha_Tu	Inter_Inter
2	A3	138	97	41	0.7028985507	Harash	Tunis	IV	I	Ha_Tu	Inter_Inter
2	A4	120	95	25	0.7916666667	Harash	Tunis	IV	I	Ha_Tu	Inter_Inter
2	A5	136	55	81	0.4044117647	Harash	Tunis	IV	I	Ha_Tu	Inter_Inter
2	A6	87	45	42	0.5172413793	Harash	Tunis	IV	I	Ha_Tu	Inter_Inter
2	B1	164	106	58	0.6463414634	Harash	Tunis	IV	I	Ha_Tu	Inter_Inter
2	B2	153	81	72	0.5294117647	Harash	Tunis	IV	I	Ha_Tu	Inter_Inter
2	B3	196	80	116	0.4081632653	Harash	Tunis	IV	I	Ha_Tu	Inter_Inter
2	B4	139	78	61	0.5611510791	Harash	Tunis	IV	I	Ha_Tu	Inter_Inter
1	A1	184	129	55	0.7010869565	Harash	Lavar	IV	II	Ha_Lav	Inter_Inter
1	A2	95	56	39	0.5894736842	Harash	Lavar	IV	II	Ha_Lav	Inter_Inter
1	A3	169	88	81	0.5207100592	Harash	Lavar	IV	II	Ha_Lav	Inter_Inter
1	A4	107	57	50	0.5327102804	Harash	Lavar	IV	II	Ha_Lav	Inter_Inter
1	A5	156	26	130	0.1666666667	Harash	Lavar	IV	II	Ha_Lav	Inter_Inter
1	A6	123	95	28	0.7723577236	Harash	Lavar	IV	II	Ha_Lav	Inter_Inter
1	B1	115	64	51	0.5565217391	Harash	Lavar	IV	II	Ha_Lav	Inter_Inter
1	B2	225	130	95	0.5777777778	Harash	Lavar	IV	II	Ha_Lav	Inter_Inter
1	B3	122	50	72	0.4098360656	Harash	Lavar	IV	II	Ha_Lav	Inter_Inter
1	B4	147	66	81	0.4489795918	Harash	Lavar	IV	II	Ha_Lav	Inter_Inter
1	B5	148	117	31	0.7905405405	Harash	Lavar	IV	II	Ha_Lav	Inter_Inter
1	C2	162	137	25	0.8456790123	Harash	Lavar	IV	II	Ha_Lav	Inter_Inter
1	C3	158	83	75	0.5253164557	Harash	Lavar	IV	II	Ha_Lav	Inter_Inter
1	C4	174	104	70	0.5977011494	Harash	Lavar	IV	II	Ha_Lav	Inter_Inter
1	C6	145	109	36	0.7517241379	Harash	Lavar	IV	II	Ha_Lav	Inter_Inter
1	D3	200	95	105	0.475	Harash	Lavar	IV	II	Ha_Lav	Inter_Inter
1	D4	190	107	83	0.5631578947	Harash	Lavar	IV	II	Ha_Lav	Inter_Inter
1	D5	203	62	141	0.3054187192	Harash	Lavar	IV	II	Ha_Lav	Inter_Inter
1	D6	99	70	29	0.7070707071	Harash	Lavar	IV	II	Ha_Lav	Inter_Inter
2	A1	176	143	33	0.8125	Harash	Lavar	IV	II	Ha_Lav	Inter_Inter
2	A2	101	53	48	0.5247524752	Harash	Lavar	IV	II	Ha_Lav	Inter_Inter
2	A3	162	91	71	0.5617283951	Harash	Lavar	IV	II	Ha_Lav	Inter_Inter
2	A4	105	67	38	0.6380952381	Harash	Lavar	IV	II	Ha_Lav	Inter_Inter
2	A5	114	61	53	0.5350877193	Harash	Lavar	IV	II	Ha_Lav	Inter_Inter
2	A6	88	60	28	0.6818181818	Harash	Lavar	IV	II	Ha_Lav	Inter_Inter
2	B2	108	72	36	0.6666666667	Harash	Lavar	IV	II	Ha_Lav	Inter_Inter
2	B3	169	128	41	0.7573964497	Harash	Lavar	IV	II	Ha_Lav	Inter_Inter
2	B4	104	31	73	0.2980769231	Harash	Lavar	IV	II	Ha_Lav	Inter_Inter
2	B5	124	72	52	0.5806451613	Harash	Lavar	IV	II	Ha_Lav	Inter_Inter
2	B6	138	90	48	0.652173913	Harash	Lavar	IV	II	Ha_Lav	Inter_Inter
1	A1	224	179	45	0.7991071429	Maclo	Lavar	III	II	Ma_Lav	Inter_Inter
1	A2	178	133	45	0.7471910112	Maclo	Lavar	III	II	Ma_Lav	Inter_Inter
1	A3	223	221	2	0.9910313901	Maclo	Lavar	III	II	Ma_Lav	Inter_Inter
1	A4	184	168	16	0.9130434783	Maclo	Lavar	III	II	Ma_Lav	Inter_Inter
1	A5	114	111	3	0.9736842105	Maclo	Lavar	III	II	Ma_Lav	Inter_Inter
1	A6	169	155	14	0.9171597633	Maclo	Lavar	III	II	Ma_Lav	Inter_Inter
1	B1	239	225	14	0.9414225941	Maclo	Lavar	III	II	Ma_Lav	Inter_Inter
1	B2	215	189	26	0.8790697674	Maclo	Lavar	III	II	Ma_Lav	Inter_Inter
1	B3	217	193	24	0.8894009217	Maclo	Lavar	III	II	Ma_Lav	Inter_Inter
1	B4	183	160	23	0.8743169399	Maclo	Lavar	III	II	Ma_Lav	Inter_Inter
1	B5	221	199	22	0.9004524887	Maclo	Lavar	III	II	Ma_Lav	Inter_Inter
1	B6	248	73	175	0.2943548387	Maclo	Lavar	III	II	Ma_Lav	Inter_Inter
1	C2	227	202	25	0.8898678414	Maclo	Lavar	III	II	Ma_Lav	Inter_Inter
1	C3	211	183	28	0.8672985782	Maclo	Lavar	III	II	Ma_Lav	Inter_Inter
1	C5	148	52	96	0.3513513514	Maclo	Lavar	III	II	Ma_Lav	Inter_Inter
1	C6	183	169	14	0.9234972678	Maclo	Lavar	III	II	Ma_Lav	Inter_Inter
1	D2	192	190	2	0.9895833333	Maclo	Lavar	III	II	Ma_Lav	Inter_Inter
1	D3	183	158	25	0.8633879781	Maclo	Lavar	III	II	Ma_Lav	Inter_Inter
1	D4	171	123	48	0.7192982456	Maclo	Lavar	III	II	Ma_Lav	Inter_Inter
1	D5	186	160	26	0.8602150538	Maclo	Lavar	III	II	Ma_Lav	Inter_Inter
1	D6	194	178	16	0.9175257732	Maclo	Lavar	III	II	Ma_Lav	Inter_Inter
2	A2	120	91	29	0.7583333333	Maclo	Lavar	III	II	Ma_Lav	Inter_Inter
2	A3	163	143	20	0.8773006135	Maclo	Lavar	III	II	Ma_Lav	Inter_Inter
2	A4	104	92	12	0.8846153846	Maclo	Lavar	III	II	Ma_Lav	Inter_Inter
2	A5	178	160	18	0.8988764045	Maclo	Lavar	III	II	Ma_Lav	Inter_Inter
2	A6	156	140	16	0.8974358974	Maclo	Lavar	III	II	Ma_Lav	Inter_Inter
2	B1	177	141	36	0.7966101695	Maclo	Lavar	III	II	Ma_Lav	Inter_Inter
2	B2	152	136	16	0.8947368421	Maclo	Lavar	III	II	Ma_Lav	Inter_Inter
2	B3	215	115	100	0.5348837209	Maclo	Lavar	III	II	Ma_Lav	Inter_Inter
2	B4	192	143	49	0.7447916667	Maclo	Lavar	III	II	Ma_Lav	Inter_Inter
1	A1	192	180	12	0.9375	Utique	Lavar	I	II	Ut_Lav	Inter_Inter
1	A3	143	120	23	0.8391608392	Utique	Lavar	I	II	Ut_Lav	Inter_Inter
1	A4	171	150	21	0.8771929825	Utique	Lavar	I	II	Ut_Lav	Inter_Inter
1	A5	168	155	13	0.9226190476	Utique	Lavar	I	II	Ut_Lav	Inter_Inter
1	A6	126	92	34	0.7301587302	Utique	Lavar	I	II	Ut_Lav	Inter_Inter
1	B1	218	197	21	0.9036697248	Utique	Lavar	I	II	Ut_Lav	Inter_Inter
1	B2	193	159	34	0.8238341969	Utique	Lavar	I	II	Ut_Lav	Inter_Inter
1	B3	150	111	39	0.74	Utique	Lavar	I	II	Ut_Lav	Inter_Inter
1	B4	195	162	33	0.8307692308	Utique	Lavar	I	II	Ut_Lav	Inter_Inter
1	B6	215	186	29	0.8651162791	Utique	Lavar	I	II	Ut_Lav	Inter_Inter
1	C1	220	192	28	0.8727272727	Utique	Lavar	I	II	Ut_Lav	Inter_Inter
1	C2	198	168	30	0.8484848485	Utique	Lavar	I	II	Ut_Lav	Inter_Inter
1	C3	155	126	29	0.8129032258	Utique	Lavar	I	II	Ut_Lav	Inter_Inter
1	C4	117	93	24	0.7948717949	Utique	Lavar	I	II	Ut_Lav	Inter_Inter
1	C5	161	116	45	0.7204968944	Utique	Lavar	I	II	Ut_Lav	Inter_Inter
1	D1	169	124	45	0.7337278107	Utique	Lavar	I	II	Ut_Lav	Inter_Inter
1	D4	188	154	34	0.8191489362	Utique	Lavar	I	II	Ut_Lav	Inter_Inter
1	D5	171	143	28	0.8362573099	Utique	Lavar	I	II	Ut_Lav	Inter_Inter
1	D6	180	71	109	0.3944444444	Utique	Lavar	I	II	Ut_Lav	Inter_Inter
2	A1	147	100	47	0.6802721088	Utique	Lavar	I	II	Ut_Lav	Inter_Inter
2	A3	228	185	43	0.8114035088	Utique	Lavar	I	II	Ut_Lav	Inter_Inter
2	A4	206	178	28	0.8640776699	Utique	Lavar	I	II	Ut_Lav	Inter_Inter
2	A5	183	134	49	0.7322404372	Utique	Lavar	I	II	Ut_Lav	Inter_Inter
2	A6	214	192	22	0.8971962617	Utique	Lavar	I	II	Ut_Lav	Inter_Inter
2	B2	220	180	40	0.8181818182	Utique	Lavar	I	II	Ut_Lav	Inter_Inter
2	B3	213	134	79	0.6291079812	Utique	Lavar	I	II	Ut_Lav	Inter_Inter
2	B4	200	44	156	0.22	Utique	Lavar	I	II	Ut_Lav	Inter_Inter
2	B5	210	195	15	0.9285714286	Utique	Lavar	I	II	Ut_Lav	Inter_Inter
2	C1	185	169	16	0.9135135135	Utique	Lavar	I	II	Ut_Lav	Inter_Inter
2	C4	200	122	78	0.61	Utique	Lavar	I	II	Ut_Lav	Inter_Inter
1	A1	221	201	20	0.9095022624	Slab	Utique	III	I	Slab_Ut	Inter_Inter
1	A2	143	131	12	0.9160839161	Slab	Utique	III	I	Slab_Ut	Inter_Inter
1	A3	204	188	16	0.9215686275	Slab	Utique	III	I	Slab_Ut	Inter_Inter
1	A4	174	149	25	0.8563218391	Slab	Utique	III	I	Slab_Ut	Inter_Inter
1	A6	203	178	25	0.8768472906	Slab	Utique	III	I	Slab_Ut	Inter_Inter
1	B1	130	125	5	0.9615384615	Slab	Utique	III	I	Slab_Ut	Inter_Inter
1	B2	231	209	22	0.9047619048	Slab	Utique	III	I	Slab_Ut	Inter_Inter
1	B3	126	118	8	0.9365079365	Slab	Utique	III	I	Slab_Ut	Inter_Inter
1	B4	150	142	8	0.9466666667	Slab	Utique	III	I	Slab_Ut	Inter_Inter
1	B5	167	121	46	0.7245508982	Slab	Utique	III	I	Slab_Ut	Inter_Inter
1	B6	207	179	28	0.8647342995	Slab	Utique	III	I	Slab_Ut	Inter_Inter
1	C1	177	161	16	0.9096045198	Slab	Utique	III	I	Slab_Ut	Inter_Inter
1	C2	153	84	69	0.5490196078	Slab	Utique	III	I	Slab_Ut	Inter_Inter
1	C3	180	151	29	0.8388888889	Slab	Utique	III	I	Slab_Ut	Inter_Inter
1	C4	185	175	10	0.9459459459	Slab	Utique	III	I	Slab_Ut	Inter_Inter
1	C5	184	170	14	0.9239130435	Slab	Utique	III	I	Slab_Ut	Inter_Inter
1	C6	176	162	14	0.9204545455	Slab	Utique	III	I	Slab_Ut	Inter_Inter
1	D1	110	100	10	0.9090909091	Slab	Utique	III	I	Slab_Ut	Inter_Inter
1	D2	160	152	8	0.95	Slab	Utique	III	I	Slab_Ut	Inter_Inter
1	D3	181	162	19	0.8950276243	Slab	Utique	III	I	Slab_Ut	Inter_Inter
1	D4	161	135	26	0.8385093168	Slab	Utique	III	I	Slab_Ut	Inter_Inter
1	D5	221	200	21	0.9049773756	Slab	Utique	III	I	Slab_Ut	Inter_Inter
1	D6	146	135	11	0.9246575342	Slab	Utique	III	I	Slab_Ut	Inter_Inter
2	A1	198	190	8	0.9595959596	Slab	Utique	III	I	Slab_Ut	Inter_Inter
2	A2	189	109	80	0.5767195767	Slab	Utique	III	I	Slab_Ut	Inter_Inter
2	A3	171	160	11	0.9356725146	Slab	Utique	III	I	Slab_Ut	Inter_Inter
2	A4	181	176	5	0.9723756906	Slab	Utique	III	I	Slab_Ut	Inter_Inter
2	A5	208	192	16	0.9230769231	Slab	Utique	III	I	Slab_Ut	Inter_Inter
2	A6	170	163	7	0.9588235294	Slab	Utique	III	I	Slab_Ut	Inter_Inter
2	B1	173	170	3	0.9826589595	Slab	Utique	III	I	Slab_Ut	Inter_Inter
1	A1	117	75	42	0.641025641	Utique	Slab	I	III	Ut_Slab	Inter_Inter
2	A2	105	101	4	0.9619047619	Utique	Slab	I	III	Ut_Slab	Inter_Inter
1	A3	85	81	4	0.9529411765	Utique	Slab	I	III	Ut_Slab	Inter_Inter
1	A4	90	71	19	0.7888888889	Utique	Slab	I	III	Ut_Slab	Inter_Inter
1	B1	104	69	35	0.6634615385	Utique	Slab	I	III	Ut_Slab	Inter_Inter
1	B2	129	18	111	0.1395348837	Utique	Slab	I	III	Ut_Slab	Inter_Inter
1	B3	111	107	4	0.963963964	Utique	Slab	I	III	Ut_Slab	Inter_Inter
1	B4	106	56	50	0.5283018868	Utique	Slab	I	III	Ut_Slab	Inter_Inter
1	B5	102	82	20	0.8039215686	Utique	Slab	I	III	Ut_Slab	Inter_Inter
1	B6	98	59	39	0.6020408163	Utique	Slab	I	III	Ut_Slab	Inter_Inter
1	C1	100	97	3	0.97	Utique	Slab	I	III	Ut_Slab	Inter_Inter
1	C2	88	15	73	0.1704545455	Utique	Slab	I	III	Ut_Slab	Inter_Inter
1	C3	90	35	55	0.3888888889	Utique	Slab	I	III	Ut_Slab	Inter_Inter
1	C4	99	90	9	0.9090909091	Utique	Slab	I	III	Ut_Slab	Inter_Inter
1	C5	113	108	5	0.9557522124	Utique	Slab	I	III	Ut_Slab	Inter_Inter
1	C6	103	85	18	0.8252427184	Utique	Slab	I	III	Ut_Slab	Inter_Inter
1	D1	122	47	75	0.3852459016	Utique	Slab	I	III	Ut_Slab	Inter_Inter
1	D2	122	75	47	0.6147540984	Utique	Slab	I	III	Ut_Slab	Inter_Inter
1	D3	112	33	79	0.2946428571	Utique	Slab	I	III	Ut_Slab	Inter_Inter
1	D4	135	23	112	0.1703703704	Utique	Slab	I	III	Ut_Slab	Inter_Inter
1	D5	119	114	5	0.9579831933	Utique	Slab	I	III	Ut_Slab	Inter_Inter
1	D6	95	38	57	0.4	Utique	Slab	I	III	Ut_Slab	Inter_Inter
2	A1	98	42	56	0.4285714286	Utique	Slab	I	III	Ut_Slab	Inter_Inter
2	A2	126	107	19	0.8492063492	Utique	Slab	I	III	Ut_Slab	Inter_Inter
2	A3	107	90	17	0.8411214953	Utique	Slab	I	III	Ut_Slab	Inter_Inter
2	A4	99	81	18	0.8181818182	Utique	Slab	I	III	Ut_Slab	Inter_Inter
2	A5	117	75	42	0.641025641	Utique	Slab	I	III	Ut_Slab	Inter_Inter
2	A6	124	112	12	0.9032258065	Utique	Slab	I	III	Ut_Slab	Inter_Inter
2	B2	109	64	45	0.5871559633	Utique	Slab	I	III	Ut_Slab	Inter_Inter
2	B3	91	81	10	0.8901098901	Utique	Slab	I	III	Ut_Slab	Inter_Inter
1	A1	178	127	51	0.7134831461	Brazil	Ichkeul_13	I	IV	Bra_Ich_13	Inter_Inter
1	A2	213	211	2	0.9906103286	Brazil	Ichkeul_13	I	IV	Bra_Ich_13	Inter_Inter
1	A3	131	120	11	0.9160305344	Brazil	Ichkeul_13	I	IV	Bra_Ich_13	Inter_Inter
1	A4	153	137	16	0.8954248366	Brazil	Ichkeul_13	I	IV	Bra_Ich_13	Inter_Inter
1	A5	199	77	122	0.3869346734	Brazil	Ichkeul_13	I	IV	Bra_Ich_13	Inter_Inter
1	B1	188	60	128	0.3191489362	Brazil	Ichkeul_13	I	IV	Bra_Ich_13	Inter_Inter
1	B2	202	185	17	0.9158415842	Brazil	Ichkeul_13	I	IV	Bra_Ich_13	Inter_Inter
1	B4	172	160	12	0.9302325581	Brazil	Ichkeul_13	I	IV	Bra_Ich_13	Inter_Inter
1	B5	186	162	24	0.8709677419	Brazil	Ichkeul_13	I	IV	Bra_Ich_13	Inter_Inter
1	B6	190	167	23	0.8789473684	Brazil	Ichkeul_13	I	IV	Bra_Ich_13	Inter_Inter
1	C1	195	130	65	0.6666666667	Brazil	Ichkeul_13	I	IV	Bra_Ich_13	Inter_Inter
1	C3	122	79	43	0.6475409836	Brazil	Ichkeul_13	I	IV	Bra_Ich_13	Inter_Inter
1	C5	177	166	11	0.9378531073	Brazil	Ichkeul_13	I	IV	Bra_Ich_13	Inter_Inter
1	D2	191	170	21	0.890052356	Brazil	Ichkeul_13	I	IV	Bra_Ich_13	Inter_Inter
1	D4	171	145	26	0.8479532164	Brazil	Ichkeul_13	I	IV	Bra_Ich_13	Inter_Inter
1	D5	189	149	40	0.7883597884	Brazil	Ichkeul_13	I	IV	Bra_Ich_13	Inter_Inter
1	D6	158	147	11	0.9303797468	Brazil	Ichkeul_13	I	IV	Bra_Ich_13	Inter_Inter
2	A1	208	200	8	0.9615384615	Brazil	Ichkeul_13	I	IV	Bra_Ich_13	Inter_Inter
2	A2	162	100	62	0.6172839506	Brazil	Ichkeul_13	I	IV	Bra_Ich_13	Inter_Inter
2	A4	156	143	13	0.9166666667	Brazil	Ichkeul_13	I	IV	Bra_Ich_13	Inter_Inter
2	A6	224	219	5	0.9776785714	Brazil	Ichkeul_13	I	IV	Bra_Ich_13	Inter_Inter
2	B2	209	192	17	0.9186602871	Brazil	Ichkeul_13	I	IV	Bra_Ich_13	Inter_Inter
2	B3	165	140	25	0.8484848485	Brazil	Ichkeul_13	I	IV	Bra_Ich_13	Inter_Inter
2	B5	236	224	12	0.9491525424	Brazil	Ichkeul_13	I	IV	Bra_Ich_13	Inter_Inter
2	B6	225	203	22	0.9022222222	Brazil	Ichkeul_13	I	IV	Bra_Ich_13	Inter_Inter
2	C1	192	172	20	0.8958333333	Brazil	Ichkeul_13	I	IV	Bra_Ich_13	Inter_Inter
2	C4	205	195	10	0.9512195122	Brazil	Ichkeul_13	I	IV	Bra_Ich_13	Inter_Inter
2	C5	189	123	66	0.6507936508	Brazil	Ichkeul_13	I	IV	Bra_Ich_13	Inter_Inter
2	C6	195	180	15	0.9230769231	Brazil	Ichkeul_13	I	IV	Bra_Ich_13	Inter_Inter
2	D2	189	179	10	0.9470899471	Brazil	Ichkeul_13	I	IV	Bra_Ich_13	Inter_Inter
1	A1	184	153	31	0.8315217391	Brazil	Ichkeul_09	I	IV	Bra_Ich_09	Inter_Inter
1	A4	220	201	19	0.9136363636	Brazil	Ichkeul_09	I	IV	Bra_Ich_09	Inter_Inter
1	A5	177	164	13	0.9265536723	Brazil	Ichkeul_09	I	IV	Bra_Ich_09	Inter_Inter
1	A6	259	225	34	0.8687258687	Brazil	Ichkeul_09	I	IV	Bra_Ich_09	Inter_Inter
1	B1	214	188	26	0.8785046729	Brazil	Ichkeul_09	I	IV	Bra_Ich_09	Inter_Inter
1	B2	216	182	34	0.8425925926	Brazil	Ichkeul_09	I	IV	Bra_Ich_09	Inter_Inter
1	B3	186	173	13	0.9301075269	Brazil	Ichkeul_09	I	IV	Bra_Ich_09	Inter_Inter
1	B4	200	193	7	0.965	Brazil	Ichkeul_09	I	IV	Bra_Ich_09	Inter_Inter
1	B6	182	163	19	0.8956043956	Brazil	Ichkeul_09	I	IV	Bra_Ich_09	Inter_Inter
1	C1	225	199	26	0.8844444444	Brazil	Ichkeul_09	I	IV	Bra_Ich_09	Inter_Inter
1	C2	245	236	9	0.9632653061	Brazil	Ichkeul_09	I	IV	Bra_Ich_09	Inter_Inter
1	C3	280	253	27	0.9035714286	Brazil	Ichkeul_09	I	IV	Bra_Ich_09	Inter_Inter
1	C5	192	179	13	0.9322916667	Brazil	Ichkeul_09	I	IV	Bra_Ich_09	Inter_Inter
1	D1	231	205	26	0.8874458874	Brazil	Ichkeul_09	I	IV	Bra_Ich_09	Inter_Inter
1	D4	174	167	7	0.9597701149	Brazil	Ichkeul_09	I	IV	Bra_Ich_09	Inter_Inter
1	D5	210	179	31	0.8523809524	Brazil	Ichkeul_09	I	IV	Bra_Ich_09	Inter_Inter
2	A1	186	159	27	0.8548387097	Brazil	Ichkeul_09	I	IV	Bra_Ich_09	Inter_Inter
2	A2	205	168	37	0.8195121951	Brazil	Ichkeul_09	I	IV	Bra_Ich_09	Inter_Inter
2	A3	216	209	7	0.9675925926	Brazil	Ichkeul_09	I	IV	Bra_Ich_09	Inter_Inter
2	A5	248	233	15	0.939516129	Brazil	Ichkeul_09	I	IV	Bra_Ich_09	Inter_Inter
2	A6	188	161	27	0.8563829787	Brazil	Ichkeul_09	I	IV	Bra_Ich_09	Inter_Inter
2	B1	147	125	22	0.8503401361	Brazil	Ichkeul_09	I	IV	Bra_Ich_09	Inter_Inter
2	B3	193	161	32	0.8341968912	Brazil	Ichkeul_09	I	IV	Bra_Ich_09	Inter_Inter
2	B5	210	185	25	0.880952381	Brazil	Ichkeul_09	I	IV	Bra_Ich_09	Inter_Inter
2	B6	203	186	17	0.9162561576	Brazil	Ichkeul_09	I	IV	Bra_Ich_09	Inter_Inter
2	C4	208	113	95	0.5432692308	Brazil	Ichkeul_09	I	IV	Bra_Ich_09	Inter_Inter
2	C5	177	111	66	0.6271186441	Brazil	Ichkeul_09	I	IV	Bra_Ich_09	Inter_Inter
2	C6	180	170	10	0.9444444444	Brazil	Ichkeul_09	I	IV	Bra_Ich_09	Inter_Inter
2	D1	281	217	64	0.7722419929	Brazil	Ichkeul_09	I	IV	Bra_Ich_09	Inter_Inter
2	D2	158	137	21	0.8670886076	Brazil	Ichkeul_09	I	IV	Bra_Ich_09	Inter_Inter
1	A1	132	63	69	0.4772727273	Brazil	Istanbul	I	IV	Bra_Ist	Inter_Inter
1	A2	208	88	120	0.4230769231	Brazil	Istanbul	I	IV	Bra_Ist	Inter_Inter
1	A3	90	87	3	0.9666666667	Brazil	Istanbul	I	IV	Bra_Ist	Inter_Inter
1	A4	152	116	36	0.7631578947	Brazil	Istanbul	I	IV	Bra_Ist	Inter_Inter
1	A5	140	22	118	0.1571428571	Brazil	Istanbul	I	IV	Bra_Ist	Inter_Inter
1	A6	109	62	47	0.5688073394	Brazil	Istanbul	I	IV	Bra_Ist	Inter_Inter
1	B1	142	110	32	0.7746478873	Brazil	Istanbul	I	IV	Bra_Ist	Inter_Inter
1	B2	136	68	68	0.5	Brazil	Istanbul	I	IV	Bra_Ist	Inter_Inter
1	B3	155	109	46	0.7032258065	Brazil	Istanbul	I	IV	Bra_Ist	Inter_Inter
1	B5	108	61	47	0.5648148148	Brazil	Istanbul	I	IV	Bra_Ist	Inter_Inter
1	B6	95	89	6	0.9368421053	Brazil	Istanbul	I	IV	Bra_Ist	Inter_Inter
1	C1	147	82	65	0.5578231293	Brazil	Istanbul	I	IV	Bra_Ist	Inter_Inter
1	C2	109	103	6	0.9449541284	Brazil	Istanbul	I	IV	Bra_Ist	Inter_Inter
1	C3	109	94	15	0.8623853211	Brazil	Istanbul	I	IV	Bra_Ist	Inter_Inter
1	C4	155	135	20	0.8709677419	Brazil	Istanbul	I	IV	Bra_Ist	Inter_Inter
1	C5	127	99	28	0.7795275591	Brazil	Istanbul	I	IV	Bra_Ist	Inter_Inter
1	C6	141	103	38	0.7304964539	Brazil	Istanbul	I	IV	Bra_Ist	Inter_Inter
1	D1	145	102	43	0.7034482759	Brazil	Istanbul	I	IV	Bra_Ist	Inter_Inter
1	D4	118	110	8	0.9322033898	Brazil	Istanbul	I	IV	Bra_Ist	Inter_Inter
1	D5	114	99	15	0.8684210526	Brazil	Istanbul	I	IV	Bra_Ist	Inter_Inter
1	D6	99	60	39	0.6060606061	Brazil	Istanbul	I	IV	Bra_Ist	Inter_Inter
2	A3	188	156	32	0.829787234	Brazil	Istanbul	I	IV	Bra_Ist	Inter_Inter
2	A5	116	68	48	0.5862068966	Brazil	Istanbul	I	IV	Bra_Ist	Inter_Inter
2	A6	134	124	10	0.9253731343	Brazil	Istanbul	I	IV	Bra_Ist	Inter_Inter
2	B1	173	152	21	0.8786127168	Brazil	Istanbul	I	IV	Bra_Ist	Inter_Inter
2	B2	124	93	31	0.75	Brazil	Istanbul	I	IV	Bra_Ist	Inter_Inter
2	B3	141	70	71	0.4964539007	Brazil	Istanbul	I	IV	Bra_Ist	Inter_Inter
2	B4	65	56	9	0.8615384615	Brazil	Istanbul	I	IV	Bra_Ist	Inter_Inter
2	B5	141	68	73	0.4822695035	Brazil	Istanbul	I	IV	Bra_Ist	Inter_Inter
2	B6	85	66	19	0.7764705882	Brazil	Istanbul	I	IV	Bra_Ist	Inter_Inter
1	A1	68	62	6	0.9117647059	Brazil	Harash	I	IV	Bra_Ha	Inter_Inter
1	A2	137	132	5	0.9635036496	Brazil	Harash	I	IV	Bra_Ha	Inter_Inter
1	A3	150	114	36	0.76	Brazil	Harash	I	IV	Bra_Ha	Inter_Inter
1	A4	106	88	18	0.8301886792	Brazil	Harash	I	IV	Bra_Ha	Inter_Inter
1	A5	200	110	90	0.55	Brazil	Harash	I	IV	Bra_Ha	Inter_Inter
1	A6	130	86	44	0.6615384615	Brazil	Harash	I	IV	Bra_Ha	Inter_Inter
1	B2	109	90	19	0.8256880734	Brazil	Harash	I	IV	Bra_Ha	Inter_Inter
1	B3	167	144	23	0.8622754491	Brazil	Harash	I	IV	Bra_Ha	Inter_Inter
1	B5	145	114	31	0.7862068966	Brazil	Harash	I	IV	Bra_Ha	Inter_Inter
1	B6	213	201	12	0.9436619718	Brazil	Harash	I	IV	Bra_Ha	Inter_Inter
1	C4	83	71	12	0.8554216867	Brazil	Harash	I	IV	Bra_Ha	Inter_Inter
1	C5	108	98	10	0.9074074074	Brazil	Harash	I	IV	Bra_Ha	Inter_Inter
1	C6	172	158	14	0.9186046512	Brazil	Harash	I	IV	Bra_Ha	Inter_Inter
1	D3	151	131	20	0.8675496689	Brazil	Harash	I	IV	Bra_Ha	Inter_Inter
1	D4	148	133	15	0.8986486486	Brazil	Harash	I	IV	Bra_Ha	Inter_Inter
1	D5	142	132	10	0.9295774648	Brazil	Harash	I	IV	Bra_Ha	Inter_Inter
2	A1	105	100	5	0.9523809524	Brazil	Harash	I	IV	Bra_Ha	Inter_Inter
2	A2	133	129	4	0.969924812	Brazil	Harash	I	IV	Bra_Ha	Inter_Inter
2	A3	197	179	18	0.9086294416	Brazil	Harash	I	IV	Bra_Ha	Inter_Inter
2	A4	233	220	13	0.9442060086	Brazil	Harash	I	IV	Bra_Ha	Inter_Inter
2Ã¨me sÃ©rie	A1	93	85	8	0.9139784946	Brazil	Harash	I	IV	Bra_Ha	Inter_Inter
2Ã¨me sÃ©rie	A2	118	110	8	0.9322033898	Brazil	Harash	I	IV	Bra_Ha	Inter_Inter
2Ã¨me sÃ©rie	B1	89	86	3	0.9662921348	Brazil	Harash	I	IV	Bra_Ha	Inter_Inter
2Ã¨me sÃ©rie	B2	133	129	4	0.969924812	Brazil	Harash	I	IV	Bra_Ha	Inter_Inter
2Ã¨me sÃ©rie	B3	63	58	5	0.9206349206	Brazil	Harash	I	IV	Bra_Ha	Inter_Inter
2Ã¨me sÃ©rie	B4	90	79	11	0.8777777778	Brazil	Harash	I	IV	Bra_Ha	Inter_Inter
2Ã¨me sÃ©rie	B5	106	96	10	0.9056603774	Brazil	Harash	I	IV	Bra_Ha	Inter_Inter
2Ã¨me sÃ©rie	B6	123	106	17	0.8617886179	Brazil	Harash	I	IV	Bra_Ha	Inter_Inter
3Ã¨me sÃ©rie	A1	170	108	62	0.635294117647059	Brazil	Harash	I	IV	Bra_Ha	Inter_Inter
3Ã¨me sÃ©rie	A2	139	129	10	0.928057553956834	Brazil	Harash	I	IV	Bra_Ha	Inter_Inter
1	A1	134	112	22	0.8358208955	Ichkeul_13	Slab	IV	III	Ich_13_Slab	Inter_Inter
1	A2	72	55	17	0.7638888889	Ichkeul_13	Slab	IV	III	Ich_13_Slab	Inter_Inter
1	A3	75	68	7	0.9066666667	Ichkeul_13	Slab	IV	III	Ich_13_Slab	Inter_Inter
1	A4	96	82	14	0.8541666667	Ichkeul_13	Slab	IV	III	Ich_13_Slab	Inter_Inter
1	A5	104	91	13	0.875	Ichkeul_13	Slab	IV	III	Ich_13_Slab	Inter_Inter
1	A6	113	98	15	0.8672566372	Ichkeul_13	Slab	IV	III	Ich_13_Slab	Inter_Inter
1	B1	91	25	66	0.2747252747	Ichkeul_13	Slab	IV	III	Ich_13_Slab	Inter_Inter
1	B2	58	40	18	0.6896551724	Ichkeul_13	Slab	IV	III	Ich_13_Slab	Inter_Inter
1	B4	103	10	93	0.0970873786	Ichkeul_13	Slab	IV	III	Ich_13_Slab	Inter_Inter
1	B5	83	52	31	0.6265060241	Ichkeul_13	Slab	IV	III	Ich_13_Slab	Inter_Inter
1	B6	85	16	69	0.1882352941	Ichkeul_13	Slab	IV	III	Ich_13_Slab	Inter_Inter
1	C1	94	89	5	0.9468085106	Ichkeul_13	Slab	IV	III	Ich_13_Slab	Inter_Inter
1	C2	135	120	15	0.8888888889	Ichkeul_13	Slab	IV	III	Ich_13_Slab	Inter_Inter
1	C3	109	97	12	0.8899082569	Ichkeul_13	Slab	IV	III	Ich_13_Slab	Inter_Inter
1	C4	112	107	5	0.9553571429	Ichkeul_13	Slab	IV	III	Ich_13_Slab	Inter_Inter
1	C5	70	64	6	0.9142857143	Ichkeul_13	Slab	IV	III	Ich_13_Slab	Inter_Inter
1	C6	166	100	66	0.6024096386	Ichkeul_13	Slab	IV	III	Ich_13_Slab	Inter_Inter
1	D1	97	61	36	0.6288659794	Ichkeul_13	Slab	IV	III	Ich_13_Slab	Inter_Inter
1	D2	61	47	14	0.7704918033	Ichkeul_13	Slab	IV	III	Ich_13_Slab	Inter_Inter
1	D3	99	69	30	0.696969697	Ichkeul_13	Slab	IV	III	Ich_13_Slab	Inter_Inter
1	D4	98	82	16	0.8367346939	Ichkeul_13	Slab	IV	III	Ich_13_Slab	Inter_Inter
1	D5	117	103	14	0.8803418803	Ichkeul_13	Slab	IV	III	Ich_13_Slab	Inter_Inter
1	D6	74	72	2	0.972972973	Ichkeul_13	Slab	IV	III	Ich_13_Slab	Inter_Inter
2	A1	110	97	13	0.8818181818	Ichkeul_13	Slab	IV	III	Ich_13_Slab	Inter_Inter
2	A2	93	82	11	0.8817204301	Ichkeul_13	Slab	IV	III	Ich_13_Slab	Inter_Inter
2	A3	116	100	16	0.8620689655	Ichkeul_13	Slab	IV	III	Ich_13_Slab	Inter_Inter
2	A4	85	76	9	0.8941176471	Ichkeul_13	Slab	IV	III	Ich_13_Slab	Inter_Inter
2	A5	86	70	16	0.8139534884	Ichkeul_13	Slab	IV	III	Ich_13_Slab	Inter_Inter
2	A6	145	124	21	0.8551724138	Ichkeul_13	Slab	IV	III	Ich_13_Slab	Inter_Inter
2	B1	91	58	33	0.6373626374	Ichkeul_13	Slab	IV	III	Ich_13_Slab	Inter_Inter
1	A1	186	169	17	0.9086021505	Maclo	Tunis	III	I	Ma_Tu	Inter_Inter
1	A2	172	161	11	0.9360465116	Maclo	Tunis	III	I	Ma_Tu	Inter_Inter
1	A3	159	150	9	0.9433962264	Maclo	Tunis	III	I	Ma_Tu	Inter_Inter
1	A4	90	73	17	0.8111111111	Maclo	Tunis	III	I	Ma_Tu	Inter_Inter
1	A5	164	140	24	0.8536585366	Maclo	Tunis	III	I	Ma_Tu	Inter_Inter
1	A6	100	93	7	0.93	Maclo	Tunis	III	I	Ma_Tu	Inter_Inter
1	B2	163	154	9	0.9447852761	Maclo	Tunis	III	I	Ma_Tu	Inter_Inter
1	B5	198	188	10	0.9494949495	Maclo	Tunis	III	I	Ma_Tu	Inter_Inter
1	B6	174	89	85	0.5114942529	Maclo	Tunis	III	I	Ma_Tu	Inter_Inter
1	C3	160	128	32	0.8	Maclo	Tunis	III	I	Ma_Tu	Inter_Inter
1	C4	120	109	11	0.9083333333	Maclo	Tunis	III	I	Ma_Tu	Inter_Inter
1	C5	95	66	29	0.6947368421	Maclo	Tunis	III	I	Ma_Tu	Inter_Inter
1	C6	153	143	10	0.9346405229	Maclo	Tunis	III	I	Ma_Tu	Inter_Inter
1	D1	128	113	15	0.8828125	Maclo	Tunis	III	I	Ma_Tu	Inter_Inter
1	D2	221	189	32	0.8552036199	Maclo	Tunis	III	I	Ma_Tu	Inter_Inter
1	D3	143	131	12	0.9160839161	Maclo	Tunis	III	I	Ma_Tu	Inter_Inter
1	D4	178	166	12	0.9325842697	Maclo	Tunis	III	I	Ma_Tu	Inter_Inter
1	D5	168	148	20	0.880952381	Maclo	Tunis	III	I	Ma_Tu	Inter_Inter
2	A1	213	199	14	0.9342723005	Maclo	Tunis	III	I	Ma_Tu	Inter_Inter
2	A2	192	178	14	0.9270833333	Maclo	Tunis	III	I	Ma_Tu	Inter_Inter
2	A3	170	153	17	0.9	Maclo	Tunis	III	I	Ma_Tu	Inter_Inter
2	A5	104	96	8	0.9230769231	Maclo	Tunis	III	I	Ma_Tu	Inter_Inter
2	B1	177	160	17	0.9039548023	Maclo	Tunis	III	I	Ma_Tu	Inter_Inter
2	B2	171	159	12	0.9298245614	Maclo	Tunis	III	I	Ma_Tu	Inter_Inter
2	C1	177	150	27	0.8474576271	Maclo	Tunis	III	I	Ma_Tu	Inter_Inter
2	C2	199	176	23	0.8844221106	Maclo	Tunis	III	I	Ma_Tu	Inter_Inter
2	C3	310	293	17	0.9451612903	Maclo	Tunis	III	I	Ma_Tu	Inter_Inter
2	C4	202	190	12	0.9405940594	Maclo	Tunis	III	I	Ma_Tu	Inter_Inter
2	C5	157	141	16	0.898089172	Maclo	Tunis	III	I	Ma_Tu	Inter_Inter
2	C6	143	90	53	0.6293706294	Maclo	Tunis	III	I	Ma_Tu	Inter_Inter
1	A1	174	160	14	0.9195402299	Lavar	Tunis	II	I	Lav_Tu	Inter_Inter
1	A2	233	192	41	0.8240343348	Lavar	Tunis	II	I	Lav_Tu	Inter_Inter
1	A3	156	123	33	0.7884615385	Lavar	Tunis	II	I	Lav_Tu	Inter_Inter
1	A6	153	128	25	0.8366013072	Lavar	Tunis	II	I	Lav_Tu	Inter_Inter
1	B2	205	189	16	0.9219512195	Lavar	Tunis	II	I	Lav_Tu	Inter_Inter
1	B3	190	154	36	0.8105263158	Lavar	Tunis	II	I	Lav_Tu	Inter_Inter
1	B4	82	30	52	0.3658536585	Lavar	Tunis	II	I	Lav_Tu	Inter_Inter
1	B5	166	148	18	0.8915662651	Lavar	Tunis	II	I	Lav_Tu	Inter_Inter
1	B6	198	176	22	0.8888888889	Lavar	Tunis	II	I	Lav_Tu	Inter_Inter
1	C4	180	163	17	0.9055555556	Lavar	Tunis	II	I	Lav_Tu	Inter_Inter
1	C5	179	156	23	0.8715083799	Lavar	Tunis	II	I	Lav_Tu	Inter_Inter
1	D1	158	135	23	0.8544303797	Lavar	Tunis	II	I	Lav_Tu	Inter_Inter
1	D2	183	173	10	0.9453551913	Lavar	Tunis	II	I	Lav_Tu	Inter_Inter
1	D4	139	116	23	0.8345323741	Lavar	Tunis	II	I	Lav_Tu	Inter_Inter
1	D5	205	169	36	0.8243902439	Lavar	Tunis	II	I	Lav_Tu	Inter_Inter
1	D6	139	125	14	0.8992805755	Lavar	Tunis	II	I	Lav_Tu	Inter_Inter
2	A1	180	175	5	0.9722222222	Lavar	Tunis	II	I	Lav_Tu	Inter_Inter
2	A3	130	88	42	0.6769230769	Lavar	Tunis	II	I	Lav_Tu	Inter_Inter
2	A6	104	83	21	0.7980769231	Lavar	Tunis	II	I	Lav_Tu	Inter_Inter
2	B1	85	72	13	0.8470588235	Lavar	Tunis	II	I	Lav_Tu	Inter_Inter
2	B2	148	123	25	0.8310810811	Lavar	Tunis	II	I	Lav_Tu	Inter_Inter
2	B3	123	108	15	0.8780487805	Lavar	Tunis	II	I	Lav_Tu	Inter_Inter
2	B4	229	152	77	0.6637554585	Lavar	Tunis	II	I	Lav_Tu	Inter_Inter
2	B5	209	189	20	0.9043062201	Lavar	Tunis	II	I	Lav_Tu	Inter_Inter
2	B6	120	110	10	0.9166666667	Lavar	Tunis	II	I	Lav_Tu	Inter_Inter
2	C1	208	189	19	0.9086538462	Lavar	Tunis	II	I	Lav_Tu	Inter_Inter
2	C2	186	177	9	0.9516129032	Lavar	Tunis	II	I	Lav_Tu	Inter_Inter
2	C3	191	180	11	0.942408377	Lavar	Tunis	II	I	Lav_Tu	Inter_Inter
2	C4	171	160	11	0.9356725146	Lavar	Tunis	II	I	Lav_Tu	Inter_Inter
2	C5	156	140	16	0.8974358974	Lavar	Tunis	II	I	Lav_Tu	Inter_Inter
1	A1	112	100	12	0.8928571429	Lavar	Utique	II	I	Lav_Ut	Inter_Inter
1	A2	117	50	67	0.4273504274	Lavar	Utique	II	I	Lav_Ut	Inter_Inter
1	A3	140	124	16	0.8857142857	Lavar	Utique	II	I	Lav_Ut	Inter_Inter
1	A4	131	120	11	0.9160305344	Lavar	Utique	II	I	Lav_Ut	Inter_Inter
1	A5	116	111	5	0.9568965517	Lavar	Utique	II	I	Lav_Ut	Inter_Inter
1	A6	128	115	13	0.8984375	Lavar	Utique	II	I	Lav_Ut	Inter_Inter
1	B1	116	93	23	0.8017241379	Lavar	Utique	II	I	Lav_Ut	Inter_Inter
1	B2	112	106	6	0.9464285714	Lavar	Utique	II	I	Lav_Ut	Inter_Inter
1	B3	116	100	16	0.8620689655	Lavar	Utique	II	I	Lav_Ut	Inter_Inter
1	B4	130	121	9	0.9307692308	Lavar	Utique	II	I	Lav_Ut	Inter_Inter
1	B5	131	120	11	0.9160305344	Lavar	Utique	II	I	Lav_Ut	Inter_Inter
1	C1	90	85	5	0.9444444444	Lavar	Utique	II	I	Lav_Ut	Inter_Inter
1	C2	101	94	7	0.9306930693	Lavar	Utique	II	I	Lav_Ut	Inter_Inter
1	C3	129	80	49	0.6201550388	Lavar	Utique	II	I	Lav_Ut	Inter_Inter
1	C4	126	124	2	0.9841269841	Lavar	Utique	II	I	Lav_Ut	Inter_Inter
1	C5	117	113	4	0.9658119658	Lavar	Utique	II	I	Lav_Ut	Inter_Inter
1	C6	144	139	5	0.9652777778	Lavar	Utique	II	I	Lav_Ut	Inter_Inter
1	D1	148	131	17	0.8851351351	Lavar	Utique	II	I	Lav_Ut	Inter_Inter
1	D2	145	135	10	0.9310344828	Lavar	Utique	II	I	Lav_Ut	Inter_Inter
1	D4	180	177	3	0.9833333333	Lavar	Utique	II	I	Lav_Ut	Inter_Inter
1	D5	105	96	9	0.9142857143	Lavar	Utique	II	I	Lav_Ut	Inter_Inter
1	D6	87	51	36	0.5862068966	Lavar	Utique	II	I	Lav_Ut	Inter_Inter
2	A1	138	130	8	0.9420289855	Lavar	Utique	II	I	Lav_Ut	Inter_Inter
2Ã¨me sÃ©rie	A1	178	142	36	0.797752809	Lavar	Utique	II	I	Lav_Ut	Inter_Inter
2Ã¨me sÃ©rie	A2	200	186	14	0.93	Lavar	Utique	II	I	Lav_Ut	Inter_Inter
2Ã¨me sÃ©rie	A3	137	131	6	0.9562043796	Lavar	Utique	II	I	Lav_Ut	Inter_Inter
2Ã¨me sÃ©rie	A4	123	111	12	0.9024390244	Lavar	Utique	II	I	Lav_Ut	Inter_Inter
2Ã¨me sÃ©rie	A5	182	157	25	0.8626373626	Lavar	Utique	II	I	Lav_Ut	Inter_Inter
2Ã¨me sÃ©rie	B1	141	131	10	0.9290780142	Lavar	Utique	II	I	Lav_Ut	Inter_Inter
2Ã¨me sÃ©rie	B2	80	69	11	0.8625	Lavar	Utique	II	I	Lav_Ut	Inter_Inter
1	A1	113	25	88	0.2212389381	Tunis	Maclo	I	III	Tu_Ma	Inter_Inter
1	A2	184	132	52	0.7173913043	Tunis	Maclo	I	III	Tu_Ma	Inter_Inter
1	A3	156	117	39	0.75	Tunis	Maclo	I	III	Tu_Ma	Inter_Inter
1	A4	192	117	75	0.609375	Tunis	Maclo	I	III	Tu_Ma	Inter_Inter
1	A5	150	83	67	0.5533333333	Tunis	Maclo	I	III	Tu_Ma	Inter_Inter
1	A6	159	116	43	0.7295597484	Tunis	Maclo	I	III	Tu_Ma	Inter_Inter
1	B1	166	120	46	0.7228915663	Tunis	Maclo	I	III	Tu_Ma	Inter_Inter
1	B2	180	101	79	0.5611111111	Tunis	Maclo	I	III	Tu_Ma	Inter_Inter
1	B3	95	75	20	0.7894736842	Tunis	Maclo	I	III	Tu_Ma	Inter_Inter
1	B4	127	79	48	0.6220472441	Tunis	Maclo	I	III	Tu_Ma	Inter_Inter
1	C1	188	108	80	0.5744680851	Tunis	Maclo	I	III	Tu_Ma	Inter_Inter
1	C3	150	99	51	0.66	Tunis	Maclo	I	III	Tu_Ma	Inter_Inter
1	C4	199	103	96	0.5175879397	Tunis	Maclo	I	III	Tu_Ma	Inter_Inter
1	C6	136	103	33	0.7573529412	Tunis	Maclo	I	III	Tu_Ma	Inter_Inter
1	D1	110	72	38	0.6545454545	Tunis	Maclo	I	III	Tu_Ma	Inter_Inter
1	D3	174	85	89	0.4885057471	Tunis	Maclo	I	III	Tu_Ma	Inter_Inter
1	D4	155	121	34	0.7806451613	Tunis	Maclo	I	III	Tu_Ma	Inter_Inter
1	D5	162	79	83	0.487654321	Tunis	Maclo	I	III	Tu_Ma	Inter_Inter
1	D6	170	81	89	0.4764705882	Tunis	Maclo	I	III	Tu_Ma	Inter_Inter
2	A1	86	56	30	0.6511627907	Tunis	Maclo	I	III	Tu_Ma	Inter_Inter
2	A3	167	135	32	0.8083832335	Tunis	Maclo	I	III	Tu_Ma	Inter_Inter
2	A4	140	123	17	0.8785714286	Tunis	Maclo	I	III	Tu_Ma	Inter_Inter
2	A6	148	54	94	0.3648648649	Tunis	Maclo	I	III	Tu_Ma	Inter_Inter
2	B1	172	84	88	0.488372093	Tunis	Maclo	I	III	Tu_Ma	Inter_Inter
2	B2	194	155	39	0.7989690722	Tunis	Maclo	I	III	Tu_Ma	Inter_Inter
2	B3	163	78	85	0.4785276074	Tunis	Maclo	I	III	Tu_Ma	Inter_Inter
2	B4	169	76	93	0.449704142	Tunis	Maclo	I	III	Tu_Ma	Inter_Inter
2	B6	165	76	89	0.4606060606	Tunis	Maclo	I	III	Tu_Ma	Inter_Inter
2	C1	163	133	30	0.8159509202	Tunis	Maclo	I	III	Tu_Ma	Inter_Inter
2	C2	164	134	30	0.8170731707	Tunis	Maclo	I	III	Tu_Ma	Inter_Inter
1	A1	190	170	20	0.8947368421	Maclo	Utique	III	I	Ma_Ut	Inter_Inter
1	A3	115	106	9	0.9217391304	Maclo	Utique	III	I	Ma_Ut	Inter_Inter
1	A5	154	150	4	0.974025974	Maclo	Utique	III	I	Ma_Ut	Inter_Inter
1	A6	120	110	10	0.9166666667	Maclo	Utique	III	I	Ma_Ut	Inter_Inter
1	B1	147	128	19	0.8707482993	Maclo	Utique	III	I	Ma_Ut	Inter_Inter
1	B3	145	133	12	0.9172413793	Maclo	Utique	III	I	Ma_Ut	Inter_Inter
1	C1	131	122	9	0.9312977099	Maclo	Utique	III	I	Ma_Ut	Inter_Inter
1	C2	191	184	7	0.9633507853	Maclo	Utique	III	I	Ma_Ut	Inter_Inter
1	C4	140	136	4	0.9714285714	Maclo	Utique	III	I	Ma_Ut	Inter_Inter
1	C6	153	124	29	0.8104575163	Maclo	Utique	III	I	Ma_Ut	Inter_Inter
1	D1	165	159	6	0.9636363636	Maclo	Utique	III	I	Ma_Ut	Inter_Inter
1	D2	141	140	1	0.9929078014	Maclo	Utique	III	I	Ma_Ut	Inter_Inter
1	D4	176	162	14	0.9204545455	Maclo	Utique	III	I	Ma_Ut	Inter_Inter
1	D5	180	173	7	0.9611111111	Maclo	Utique	III	I	Ma_Ut	Inter_Inter
2	A1	175	157	18	0.8971428571	Maclo	Utique	III	I	Ma_Ut	Inter_Inter
2	A2	152	143	9	0.9407894737	Maclo	Utique	III	I	Ma_Ut	Inter_Inter
2	A4	190	188	2	0.9894736842	Maclo	Utique	III	I	Ma_Ut	Inter_Inter
2	A5	169	159	10	0.9408284024	Maclo	Utique	III	I	Ma_Ut	Inter_Inter
2	A6	178	100	78	0.5617977528	Maclo	Utique	III	I	Ma_Ut	Inter_Inter
2	B1	171	169	2	0.9883040936	Maclo	Utique	III	I	Ma_Ut	Inter_Inter
2	B2	211	202	9	0.9573459716	Maclo	Utique	III	I	Ma_Ut	Inter_Inter
2	B3	107	88	19	0.8224299065	Maclo	Utique	III	I	Ma_Ut	Inter_Inter
2	B4	119	117	2	0.9831932773	Maclo	Utique	III	I	Ma_Ut	Inter_Inter
2	B5	76	53	23	0.6973684211	Maclo	Utique	III	I	Ma_Ut	Inter_Inter
2	B6	132	120	12	0.9090909091	Maclo	Utique	III	I	Ma_Ut	Inter_Inter
2	C1	169	166	3	0.9822485207	Maclo	Utique	III	I	Ma_Ut	Inter_Inter
2	C2	172	165	7	0.9593023256	Maclo	Utique	III	I	Ma_Ut	Inter_Inter
2	C3	196	187	9	0.9540816327	Maclo	Utique	III	I	Ma_Ut	Inter_Inter
2	C4	170	166	4	0.9764705882	Maclo	Utique	III	I	Ma_Ut	Inter_Inter
2	C5	138	122	16	0.884057971	Maclo	Utique	III	I	Ma_Ut	Inter_Inter
1	A1	175	160	15	0.9142857143	Slab	Tunis	III	I	Slab_Tu	Inter_Inter
1	A2	143	138	5	0.965034965	Slab	Tunis	III	I	Slab_Tu	Inter_Inter
1	A3	163	149	14	0.9141104294	Slab	Tunis	III	I	Slab_Tu	Inter_Inter
1	A4	187	172	15	0.9197860963	Slab	Tunis	III	I	Slab_Tu	Inter_Inter
1	A5	176	168	8	0.9545454545	Slab	Tunis	III	I	Slab_Tu	Inter_Inter
1	A6	126	125	1	0.9920634921	Slab	Tunis	III	I	Slab_Tu	Inter_Inter
1	B1	166	163	3	0.9819277108	Slab	Tunis	III	I	Slab_Tu	Inter_Inter
1	B2	190	189	1	0.9947368421	Slab	Tunis	III	I	Slab_Tu	Inter_Inter
1	B3	159	151	8	0.9496855346	Slab	Tunis	III	I	Slab_Tu	Inter_Inter
1	B4	171	151	20	0.8830409357	Slab	Tunis	III	I	Slab_Tu	Inter_Inter
1	B5	130	126	4	0.9692307692	Slab	Tunis	III	I	Slab_Tu	Inter_Inter
1	B6	127	125	2	0.9842519685	Slab	Tunis	III	I	Slab_Tu	Inter_Inter
1	C1	112	91	21	0.8125	Slab	Tunis	III	I	Slab_Tu	Inter_Inter
1	C2	139	133	6	0.9568345324	Slab	Tunis	III	I	Slab_Tu	Inter_Inter
1	C3	165	152	13	0.9212121212	Slab	Tunis	III	I	Slab_Tu	Inter_Inter
1	C5	164	162	2	0.987804878	Slab	Tunis	III	I	Slab_Tu	Inter_Inter
1	C6	175	160	15	0.9142857143	Slab	Tunis	III	I	Slab_Tu	Inter_Inter
1	D1	139	119	20	0.8561151079	Slab	Tunis	III	I	Slab_Tu	Inter_Inter
1	D2	165	151	14	0.9151515152	Slab	Tunis	III	I	Slab_Tu	Inter_Inter
1	D3	143	120	23	0.8391608392	Slab	Tunis	III	I	Slab_Tu	Inter_Inter
1	D4	139	101	38	0.726618705	Slab	Tunis	III	I	Slab_Tu	Inter_Inter
1	D5	148	136	12	0.9189189189	Slab	Tunis	III	I	Slab_Tu	Inter_Inter
1	D6	172	167	5	0.9709302326	Slab	Tunis	III	I	Slab_Tu	Inter_Inter
2	A1	183	125	58	0.6830601093	Slab	Tunis	III	I	Slab_Tu	Inter_Inter
2	A2	154	154	0	1	Slab	Tunis	III	I	Slab_Tu	Inter_Inter
2	A3	110	102	8	0.9272727273	Slab	Tunis	III	I	Slab_Tu	Inter_Inter
2	A4	136	122	14	0.8970588235	Slab	Tunis	III	I	Slab_Tu	Inter_Inter
2	A5	158	151	7	0.9556962025	Slab	Tunis	III	I	Slab_Tu	Inter_Inter
2	A6	170	165	5	0.9705882353	Slab	Tunis	III	I	Slab_Tu	Inter_Inter
2	B1	138	129	9	0.9347826087	Slab	Tunis	III	I	Slab_Tu	Inter_Inter
1	A4	122	96	26	0.7868852459	Harash	Maclo	IV	III	Ha_Ma	Inter_Inter
1	A6	159	120	39	0.7547169811	Harash	Maclo	IV	III	Ha_Ma	Inter_Inter
1	B2	150	66	84	0.44	Harash	Maclo	IV	III	Ha_Ma	Inter_Inter
1	B4	129	44	85	0.3410852713	Harash	Maclo	IV	III	Ha_Ma	Inter_Inter
1	B6	113	35	78	0.3097345133	Harash	Maclo	IV	III	Ha_Ma	Inter_Inter
1	C3	141	35	106	0.2482269504	Harash	Maclo	IV	III	Ha_Ma	Inter_Inter
1	C4	144	135	9	0.9375	Harash	Maclo	IV	III	Ha_Ma	Inter_Inter
1	D1	105	50	55	0.4761904762	Harash	Maclo	IV	III	Ha_Ma	Inter_Inter
1	D2	114	104	10	0.9122807018	Harash	Maclo	IV	III	Ha_Ma	Inter_Inter
1	D4	122	89	33	0.7295081967	Harash	Maclo	IV	III	Ha_Ma	Inter_Inter
1	D5	137	117	20	0.8540145985	Harash	Maclo	IV	III	Ha_Ma	Inter_Inter
1	D6	142	34	108	0.2394366197	Harash	Maclo	IV	III	Ha_Ma	Inter_Inter
2	A1	135	75	60	0.5555555556	Harash	Maclo	IV	III	Ha_Ma	Inter_Inter
2	A2	138	127	11	0.9202898551	Harash	Maclo	IV	III	Ha_Ma	Inter_Inter
2	A4	125	110	15	0.88	Harash	Maclo	IV	III	Ha_Ma	Inter_Inter
2	A5	110	42	68	0.3818181818	Harash	Maclo	IV	III	Ha_Ma	Inter_Inter
2	A6	138	55	83	0.3985507246	Harash	Maclo	IV	III	Ha_Ma	Inter_Inter
2	B5	173	132	41	0.7630057803	Harash	Maclo	IV	III	Ha_Ma	Inter_Inter
2	B6	143	66	77	0.4615384615	Harash	Maclo	IV	III	Ha_Ma	Inter_Inter
2	C2	126	82	44	0.6507936508	Harash	Maclo	IV	III	Ha_Ma	Inter_Inter
2	C3	89	36	53	0.404494382	Harash	Maclo	IV	III	Ha_Ma	Inter_Inter
2	C4	135	114	21	0.8444444444	Harash	Maclo	IV	III	Ha_Ma	Inter_Inter
2	C6	111	43	68	0.3873873874	Harash	Maclo	IV	III	Ha_Ma	Inter_Inter
2	D1	133	74	59	0.5563909774	Harash	Maclo	IV	III	Ha_Ma	Inter_Inter
2	D2	104	25	79	0.2403846154	Harash	Maclo	IV	III	Ha_Ma	Inter_Inter
2	D3	119	80	39	0.6722689076	Harash	Maclo	IV	III	Ha_Ma	Inter_Inter
2	D4	110	32	78	0.2909090909	Harash	Maclo	IV	III	Ha_Ma	Inter_Inter
2	D6	130	78	52	0.6	Harash	Maclo	IV	III	Ha_Ma	Inter_Inter
3	A2	80	38	42	0.475	Harash	Maclo	IV	III	Ha_Ma	Inter_Inter
3	A4	77	20	57	0.2597402597	Harash	Maclo	IV	III	Ha_Ma	Inter_Inter
1	A2	119	115	4	0.9663865546	Lavar	Maclo	II	III	Lav_Ma	Inter_Inter
1	A3	155	148	7	0.9548387097	Lavar	Maclo	II	III	Lav_Ma	Inter_Inter
1	A5	135	130	5	0.962962963	Lavar	Maclo	II	III	Lav_Ma	Inter_Inter
1	A6	143	136	7	0.951048951	Lavar	Maclo	II	III	Lav_Ma	Inter_Inter
1	B1	130	126	4	0.9692307692	Lavar	Maclo	II	III	Lav_Ma	Inter_Inter
1	B3	132	128	4	0.9696969697	Lavar	Maclo	II	III	Lav_Ma	Inter_Inter
1	B4	144	138	6	0.9583333333	Lavar	Maclo	II	III	Lav_Ma	Inter_Inter
1	B5	87	85	2	0.9770114943	Lavar	Maclo	II	III	Lav_Ma	Inter_Inter
1	B6	59	56	3	0.9491525424	Lavar	Maclo	II	III	Lav_Ma	Inter_Inter
1	C2	160	151	9	0.94375	Lavar	Maclo	II	III	Lav_Ma	Inter_Inter
1	C3	126	124	2	0.9841269841	Lavar	Maclo	II	III	Lav_Ma	Inter_Inter
1	C4	164	157	7	0.9573170732	Lavar	Maclo	II	III	Lav_Ma	Inter_Inter
1	C6	128	125	3	0.9765625	Lavar	Maclo	II	III	Lav_Ma	Inter_Inter
1	D1	111	111	0	1	Lavar	Maclo	II	III	Lav_Ma	Inter_Inter
1	D2	124	120	4	0.9677419355	Lavar	Maclo	II	III	Lav_Ma	Inter_Inter
1	D3	130	128	2	0.9846153846	Lavar	Maclo	II	III	Lav_Ma	Inter_Inter
1	D4	126	122	4	0.9682539683	Lavar	Maclo	II	III	Lav_Ma	Inter_Inter
1	D6	135	128	7	0.9481481481	Lavar	Maclo	II	III	Lav_Ma	Inter_Inter
2	A1	152	145	7	0.9539473684	Lavar	Maclo	II	III	Lav_Ma	Inter_Inter
2	A4	112	109	3	0.9732142857	Lavar	Maclo	II	III	Lav_Ma	Inter_Inter
2	A5	123	120	3	0.9756097561	Lavar	Maclo	II	III	Lav_Ma	Inter_Inter
2	B2	105	100	5	0.9523809524	Lavar	Maclo	II	III	Lav_Ma	Inter_Inter
2	B3	135	128	7	0.9481481481	Lavar	Maclo	II	III	Lav_Ma	Inter_Inter
2	B5	128	125	3	0.9765625	Lavar	Maclo	II	III	Lav_Ma	Inter_Inter
2	B6	129	114	15	0.8837209302	Lavar	Maclo	II	III	Lav_Ma	Inter_Inter
2	C5	134	125	9	0.9328358209	Lavar	Maclo	II	III	Lav_Ma	Inter_Inter
2	D1	147	142	5	0.9659863946	Lavar	Maclo	II	III	Lav_Ma	Inter_Inter
2	D2	105	102	3	0.9714285714	Lavar	Maclo	II	III	Lav_Ma	Inter_Inter
2	D3	127	124	3	0.9763779528	Lavar	Maclo	II	III	Lav_Ma	Inter_Inter
2	D4	134	113	21	0.8432835821	Lavar	Maclo	II	III	Lav_Ma	Inter_Inter
1	A1	201	175	26	0.8706467662	Ichkeul_13	Maclo	IV	III	Ich_13_Ma	Inter_Inter
1	A3	231	186	45	0.8051948052	Ichkeul_13	Maclo	IV	III	Ich_13_Ma	Inter_Inter
1	A4	209	182	27	0.8708133971	Ichkeul_13	Maclo	IV	III	Ich_13_Ma	Inter_Inter
1	A6	121	51	70	0.4214876033	Ichkeul_13	Maclo	IV	III	Ich_13_Ma	Inter_Inter
1	B1	117	109	8	0.9316239316	Ichkeul_13	Maclo	IV	III	Ich_13_Ma	Inter_Inter
1	B2	205	177	28	0.8634146341	Ichkeul_13	Maclo	IV	III	Ich_13_Ma	Inter_Inter
1	B3	216	104	112	0.4814814815	Ichkeul_13	Maclo	IV	III	Ich_13_Ma	Inter_Inter
1	B4	205	139	66	0.6780487805	Ichkeul_13	Maclo	IV	III	Ich_13_Ma	Inter_Inter
1	B6	208	190	18	0.9134615385	Ichkeul_13	Maclo	IV	III	Ich_13_Ma	Inter_Inter
1	C2	223	191	32	0.8565022422	Ichkeul_13	Maclo	IV	III	Ich_13_Ma	Inter_Inter
1	C3	185	144	41	0.7783783784	Ichkeul_13	Maclo	IV	III	Ich_13_Ma	Inter_Inter
1	C4	189	121	68	0.6402116402	Ichkeul_13	Maclo	IV	III	Ich_13_Ma	Inter_Inter
1	C5	190	165	25	0.8684210526	Ichkeul_13	Maclo	IV	III	Ich_13_Ma	Inter_Inter
1	C6	220	199	21	0.9045454545	Ichkeul_13	Maclo	IV	III	Ich_13_Ma	Inter_Inter
1	D1	150	130	20	0.8666666667	Ichkeul_13	Maclo	IV	III	Ich_13_Ma	Inter_Inter
1	D2	201	180	21	0.8955223881	Ichkeul_13	Maclo	IV	III	Ich_13_Ma	Inter_Inter
1	D4	175	133	42	0.76	Ichkeul_13	Maclo	IV	III	Ich_13_Ma	Inter_Inter
1	D5	199	172	27	0.864321608	Ichkeul_13	Maclo	IV	III	Ich_13_Ma	Inter_Inter
2	A2	221	215	6	0.9728506787	Ichkeul_13	Maclo	IV	III	Ich_13_Ma	Inter_Inter
2	A3	200	128	72	0.64	Ichkeul_13	Maclo	IV	III	Ich_13_Ma	Inter_Inter
2	A4	192	175	17	0.9114583333	Ichkeul_13	Maclo	IV	III	Ich_13_Ma	Inter_Inter
2	B2	139	112	27	0.8057553957	Ichkeul_13	Maclo	IV	III	Ich_13_Ma	Inter_Inter
2	B3	197	164	33	0.8324873096	Ichkeul_13	Maclo	IV	III	Ich_13_Ma	Inter_Inter
2	B4	178	151	27	0.8483146067	Ichkeul_13	Maclo	IV	III	Ich_13_Ma	Inter_Inter
2	B5	128	111	17	0.8671875	Ichkeul_13	Maclo	IV	III	Ich_13_Ma	Inter_Inter
2	C1	150	68	82	0.4533333333	Ichkeul_13	Maclo	IV	III	Ich_13_Ma	Inter_Inter
2	C2	182	173	9	0.9505494505	Ichkeul_13	Maclo	IV	III	Ich_13_Ma	Inter_Inter
2	C3	200	186	14	0.93	Ichkeul_13	Maclo	IV	III	Ich_13_Ma	Inter_Inter
2	D2	108	83	25	0.7685185185	Ichkeul_13	Maclo	IV	III	Ich_13_Ma	Inter_Inter
2	D3	206	116	90	0.5631067961	Ichkeul_13	Maclo	IV	III	Ich_13_Ma	Inter_Inter
1	A1	99	70	29	0.7070707071	Brazil	Maclo	I	III	Bra_Ma	Inter_Inter
1	A2	152	146	6	0.9605263158	Brazil	Maclo	I	III	Bra_Ma	Inter_Inter
1	A3	116	115	1	0.9913793103	Brazil	Maclo	I	III	Bra_Ma	Inter_Inter
1	A4	105	102	3	0.9714285714	Brazil	Maclo	I	III	Bra_Ma	Inter_Inter
1	A5	94	83	11	0.8829787234	Brazil	Maclo	I	III	Bra_Ma	Inter_Inter
1	A6	135	48	87	0.3555555556	Brazil	Maclo	I	III	Bra_Ma	Inter_Inter
1	B1	147	133	14	0.9047619048	Brazil	Maclo	I	III	Bra_Ma	Inter_Inter
1	B3	150	142	8	0.9466666667	Brazil	Maclo	I	III	Bra_Ma	Inter_Inter
1	B4	147	141	6	0.9591836735	Brazil	Maclo	I	III	Bra_Ma	Inter_Inter
1	B6	147	135	12	0.9183673469	Brazil	Maclo	I	III	Bra_Ma	Inter_Inter
1	C1	119	74	45	0.6218487395	Brazil	Maclo	I	III	Bra_Ma	Inter_Inter
1	C2	168	162	6	0.9642857143	Brazil	Maclo	I	III	Bra_Ma	Inter_Inter
1	C5	112	109	3	0.9732142857	Brazil	Maclo	I	III	Bra_Ma	Inter_Inter
1	C6	130	123	7	0.9461538462	Brazil	Maclo	I	III	Bra_Ma	Inter_Inter
1	D1	138	127	11	0.9202898551	Brazil	Maclo	I	III	Bra_Ma	Inter_Inter
1	D2	118	114	4	0.9661016949	Brazil	Maclo	I	III	Bra_Ma	Inter_Inter
1	D3	100	79	21	0.79	Brazil	Maclo	I	III	Bra_Ma	Inter_Inter
1	D4	140	134	6	0.9571428571	Brazil	Maclo	I	III	Bra_Ma	Inter_Inter
2	A2	129	89	40	0.6899224806	Brazil	Maclo	I	III	Bra_Ma	Inter_Inter
2	A3	130	117	13	0.9	Brazil	Maclo	I	III	Bra_Ma	Inter_Inter
2	A5	144	139	5	0.9652777778	Brazil	Maclo	I	III	Bra_Ma	Inter_Inter
2	A6	110	109	1	0.9909090909	Brazil	Maclo	I	III	Bra_Ma	Inter_Inter
2	B1	102	92	10	0.9019607843	Brazil	Maclo	I	III	Bra_Ma	Inter_Inter
2	B2	82	78	4	0.9512195122	Brazil	Maclo	I	III	Bra_Ma	Inter_Inter
2	B3	121	99	22	0.8181818182	Brazil	Maclo	I	III	Bra_Ma	Inter_Inter
2	B4	120	118	2	0.9833333333	Brazil	Maclo	I	III	Bra_Ma	Inter_Inter
2	B5	161	150	11	0.9316770186	Brazil	Maclo	I	III	Bra_Ma	Inter_Inter
2	C1	128	94	34	0.734375	Brazil	Maclo	I	III	Bra_Ma	Inter_Inter
2	C2	154	132	22	0.8571428571	Brazil	Maclo	I	III	Bra_Ma	Inter_Inter
2	C3	137	127	10	0.9270072993	Brazil	Maclo	I	III	Bra_Ma	Inter_Inter
1	A1	112	103	9	0.9196428571	Maclo	Brazil	III	I	Ma_Bra	Inter_Inter
1	A4	195	157	38	0.8051282051	Maclo	Brazil	III	I	Ma_Bra	Inter_Inter
1	A5	121	100	21	0.826446281	Maclo	Brazil	III	I	Ma_Bra	Inter_Inter
1	A6	134	127	7	0.947761194	Maclo	Brazil	III	I	Ma_Bra	Inter_Inter
1	B1	200	176	24	0.88	Maclo	Brazil	III	I	Ma_Bra	Inter_Inter
1	B2	138	127	11	0.9202898551	Maclo	Brazil	III	I	Ma_Bra	Inter_Inter
1	B3	137	134	3	0.9781021898	Maclo	Brazil	III	I	Ma_Bra	Inter_Inter
1	B4	185	153	32	0.827027027	Maclo	Brazil	III	I	Ma_Bra	Inter_Inter
1	C1	128	106	22	0.828125	Maclo	Brazil	III	I	Ma_Bra	Inter_Inter
1	C2	173	131	42	0.7572254335	Maclo	Brazil	III	I	Ma_Bra	Inter_Inter
1	C3	157	118	39	0.7515923567	Maclo	Brazil	III	I	Ma_Bra	Inter_Inter
1	C4	162	130	32	0.8024691358	Maclo	Brazil	III	I	Ma_Bra	Inter_Inter
1	C5	223	165	58	0.7399103139	Maclo	Brazil	III	I	Ma_Bra	Inter_Inter
1	C6	154	151	3	0.9805194805	Maclo	Brazil	III	I	Ma_Bra	Inter_Inter
1	D1	144	137	7	0.9513888889	Maclo	Brazil	III	I	Ma_Bra	Inter_Inter
1	D2	81	78	3	0.962962963	Maclo	Brazil	III	I	Ma_Bra	Inter_Inter
1	D3	138	116	22	0.8405797101	Maclo	Brazil	III	I	Ma_Bra	Inter_Inter
1	D4	158	130	28	0.8227848101	Maclo	Brazil	III	I	Ma_Bra	Inter_Inter
1	D5	130	121	9	0.9307692308	Maclo	Brazil	III	I	Ma_Bra	Inter_Inter
1	D6	133	123	10	0.9248120301	Maclo	Brazil	III	I	Ma_Bra	Inter_Inter
2	A1	142	129	13	0.9084507042	Maclo	Brazil	III	I	Ma_Bra	Inter_Inter
2	A3	121	118	3	0.9752066116	Maclo	Brazil	III	I	Ma_Bra	Inter_Inter
2	A4	187	174	13	0.9304812834	Maclo	Brazil	III	I	Ma_Bra	Inter_Inter
2	A5	159	153	6	0.9622641509	Maclo	Brazil	III	I	Ma_Bra	Inter_Inter
2	A6	145	135	10	0.9310344828	Maclo	Brazil	III	I	Ma_Bra	Inter_Inter
2	B1	184	174	10	0.9456521739	Maclo	Brazil	III	I	Ma_Bra	Inter_Inter
2	B2	146	123	23	0.8424657534	Maclo	Brazil	III	I	Ma_Bra	Inter_Inter
2	B3	134	121	13	0.9029850746	Maclo	Brazil	III	I	Ma_Bra	Inter_Inter
2	B4	130	90	40	0.6923076923	Maclo	Brazil	III	I	Ma_Bra	Inter_Inter
2	B5	163	139	24	0.8527607362	Maclo	Brazil	III	I	Ma_Bra	Inter_Inter
1	A1	172	56	116	0.3255813953	Harash	Brazil	IV	I	Ha_Bra	Inter_Inter
1	A2	135	49	86	0.362962963	Harash	Brazil	IV	I	Ha_Bra	Inter_Inter
1	A3	153	58	95	0.3790849673	Harash	Brazil	IV	I	Ha_Bra	Inter_Inter
1	A4	158	35	123	0.2215189873	Harash	Brazil	IV	I	Ha_Bra	Inter_Inter
1	A5	143	101	42	0.7062937063	Harash	Brazil	IV	I	Ha_Bra	Inter_Inter
1	A6	160	86	74	0.5375	Harash	Brazil	IV	I	Ha_Bra	Inter_Inter
1	B1	86	52	34	0.6046511628	Harash	Brazil	IV	I	Ha_Bra	Inter_Inter
1	B2	148	38	110	0.2567567568	Harash	Brazil	IV	I	Ha_Bra	Inter_Inter
1	B3	128	59	69	0.4609375	Harash	Brazil	IV	I	Ha_Bra	Inter_Inter
1	B4	94	41	53	0.4361702128	Harash	Brazil	IV	I	Ha_Bra	Inter_Inter
1	B5	114	78	36	0.6842105263	Harash	Brazil	IV	I	Ha_Bra	Inter_Inter
1	B6	134	89	45	0.6641791045	Harash	Brazil	IV	I	Ha_Bra	Inter_Inter
1	C1	99	51	48	0.5151515152	Harash	Brazil	IV	I	Ha_Bra	Inter_Inter
1	C2	119	89	30	0.7478991597	Harash	Brazil	IV	I	Ha_Bra	Inter_Inter
1	C3	98	63	35	0.6428571429	Harash	Brazil	IV	I	Ha_Bra	Inter_Inter
1	C4	103	75	28	0.7281553398	Harash	Brazil	IV	I	Ha_Bra	Inter_Inter
2	A1	133	59	74	0.4436090226	Harash	Brazil	IV	I	Ha_Bra	Inter_Inter
2	A3	125	73	52	0.584	Harash	Brazil	IV	I	Ha_Bra	Inter_Inter
2	A4	93	38	55	0.4086021505	Harash	Brazil	IV	I	Ha_Bra	Inter_Inter
2	B2	107	56	51	0.523364486	Harash	Brazil	IV	I	Ha_Bra	Inter_Inter
2	B5	76	28	48	0.3684210526	Harash	Brazil	IV	I	Ha_Bra	Inter_Inter
2	C2	121	67	54	0.5537190083	Harash	Brazil	IV	I	Ha_Bra	Inter_Inter
2	C4	125	52	73	0.416	Harash	Brazil	IV	I	Ha_Bra	Inter_Inter
2	C6	147	49	98	0.3333333333	Harash	Brazil	IV	I	Ha_Bra	Inter_Inter
2	D1	124	85	39	0.685483871	Harash	Brazil	IV	I	Ha_Bra	Inter_Inter
2	D2	167	40	127	0.2395209581	Harash	Brazil	IV	I	Ha_Bra	Inter_Inter
2	D4	92	72	20	0.7826086957	Harash	Brazil	IV	I	Ha_Bra	Inter_Inter
2	D6	137	53	84	0.3868613139	Harash	Brazil	IV	I	Ha_Bra	Inter_Inter
2	A1	182	61	121	0.3351648352	Harash	Brazil	IV	I	Ha_Bra	Inter_Inter
3	A2	99	42	57	0.4242424242	Harash	Brazil	IV	I	Ha_Bra	Inter_Inter
	A1	199	134	65	0.6733668342	Brazil	Lavar	I	II	Bra_Lav	Inter_Inter
	A2	146	135	11	0.9246575342	Brazil	Lavar	I	II	Bra_Lav	Inter_Inter
	A3	144	129	15	0.8958333333	Brazil	Lavar	I	II	Bra_Lav	Inter_Inter
	A4	107	97	10	0.9065420561	Brazil	Lavar	I	II	Bra_Lav	Inter_Inter
	A6	170	161	9	0.9470588235	Brazil	Lavar	I	II	Bra_Lav	Inter_Inter
	B1	186	169	17	0.9086021505	Brazil	Lavar	I	II	Bra_Lav	Inter_Inter
	B2	186	160	26	0.8602150538	Brazil	Lavar	I	II	Bra_Lav	Inter_Inter
	B3	146	139	7	0.9520547945	Brazil	Lavar	I	II	Bra_Lav	Inter_Inter
	B4	143	92	51	0.6433566434	Brazil	Lavar	I	II	Bra_Lav	Inter_Inter
	B6	147	137	10	0.9319727891	Brazil	Lavar	I	II	Bra_Lav	Inter_Inter
	C1	171	76	95	0.4444444444	Brazil	Lavar	I	II	Bra_Lav	Inter_Inter
	C2	137	132	5	0.9635036496	Brazil	Lavar	I	II	Bra_Lav	Inter_Inter
	C3	182	168	14	0.9230769231	Brazil	Lavar	I	II	Bra_Lav	Inter_Inter
	C4	79	73	6	0.9240506329	Brazil	Lavar	I	II	Bra_Lav	Inter_Inter
	C5	190	167	23	0.8789473684	Brazil	Lavar	I	II	Bra_Lav	Inter_Inter
	C6	162	150	12	0.9259259259	Brazil	Lavar	I	II	Bra_Lav	Inter_Inter
	D1	147	125	22	0.8503401361	Brazil	Lavar	I	II	Bra_Lav	Inter_Inter
	D2	196	181	15	0.9234693878	Brazil	Lavar	I	II	Bra_Lav	Inter_Inter
	D3	178	159	19	0.893258427	Brazil	Lavar	I	II	Bra_Lav	Inter_Inter
	D4	171	158	13	0.9239766082	Brazil	Lavar	I	II	Bra_Lav	Inter_Inter
	D5	182	162	20	0.8901098901	Brazil	Lavar	I	II	Bra_Lav	Inter_Inter
	D6	164	153	11	0.9329268293	Brazil	Lavar	I	II	Bra_Lav	Inter_Inter
	A1	155	144	11	0.9290322581	Brazil	Lavar	I	II	Bra_Lav	Inter_Inter
	A2	115	108	7	0.9391304348	Brazil	Lavar	I	II	Bra_Lav	Inter_Inter
	A3	146	136	10	0.9315068493	Brazil	Lavar	I	II	Bra_Lav	Inter_Inter
	A4	107	95	12	0.8878504673	Brazil	Lavar	I	II	Bra_Lav	Inter_Inter
	A5	168	157	11	0.9345238095	Brazil	Lavar	I	II	Bra_Lav	Inter_Inter
	A6	188	165	23	0.8776595745	Brazil	Lavar	I	II	Bra_Lav	Inter_Inter
	B1	226	177	49	0.7831858407	Brazil	Lavar	I	II	Bra_Lav	Inter_Inter
	B2	188	183	5	0.9734042553	Brazil	Lavar	I	II	Bra_Lav	Inter_Inter
	A1	194	175	19	0.9020618557	Ichkeul_21	Slab	IV	III	Ich_21_Slab	Inter_Inter
	A2	172	160	12	0.9302325581	Ichkeul_21	Slab	IV	III	Ich_21_Slab	Inter_Inter
	A3	157	149	8	0.949044586	Ichkeul_21	Slab	IV	III	Ich_21_Slab	Inter_Inter
	A4	186	172	14	0.9247311828	Ichkeul_21	Slab	IV	III	Ich_21_Slab	Inter_Inter
	A5	151	96	55	0.6357615894	Ichkeul_21	Slab	IV	III	Ich_21_Slab	Inter_Inter
	A6	131	105	26	0.8015267176	Ichkeul_21	Slab	IV	III	Ich_21_Slab	Inter_Inter
	B1	128	111	17	0.8671875	Ichkeul_21	Slab	IV	III	Ich_21_Slab	Inter_Inter
	B2	219	209	10	0.9543378995	Ichkeul_21	Slab	IV	III	Ich_21_Slab	Inter_Inter
	B3	168	128	40	0.7619047619	Ichkeul_21	Slab	IV	III	Ich_21_Slab	Inter_Inter
	B4	121	118	3	0.9752066116	Ichkeul_21	Slab	IV	III	Ich_21_Slab	Inter_Inter
2Ã¨me sÃ©rie	A1	115	112	3	0.9739130435	Ichkeul_21	Slab	IV	III	Ich_21_Slab	Inter_Inter
2Ã¨me sÃ©rie	A2	107	100	7	0.9345794393	Ichkeul_21	Slab	IV	III	Ich_21_Slab	Inter_Inter
2Ã¨me sÃ©rie	A3	140	122	18	0.8714285714	Ichkeul_21	Slab	IV	III	Ich_21_Slab	Inter_Inter
2Ã¨me sÃ©rie	A4	61	54	7	0.8852459016	Ichkeul_21	Slab	IV	III	Ich_21_Slab	Inter_Inter
2Ã¨me sÃ©rie	A5	126	120	6	0.9523809524	Ichkeul_21	Slab	IV	III	Ich_21_Slab	Inter_Inter
2Ã¨me sÃ©rie	A6	96	90	6	0.9375	Ichkeul_21	Slab	IV	III	Ich_21_Slab	Inter_Inter
2Ã¨me sÃ©rie	B1	94	90	4	0.9574468085	Ichkeul_21	Slab	IV	III	Ich_21_Slab	Inter_Inter
2Ã¨me sÃ©rie	B2	118	117	1	0.9915254237	Ichkeul_21	Slab	IV	III	Ich_21_Slab	Inter_Inter
2Ã¨me sÃ©rie	B3	89	88	1	0.9887640449	Ichkeul_21	Slab	IV	III	Ich_21_Slab	Inter_Inter
2Ã¨me sÃ©rie	B5	106	93	13	0.8773584906	Ichkeul_21	Slab	IV	III	Ich_21_Slab	Inter_Inter
2Ã¨me sÃ©rie	B6	85	68	17	0.8	Ichkeul_21	Slab	IV	III	Ich_21_Slab	Inter_Inter
2Ã¨me sÃ©rie	C1	124	123	1	0.9919354839	Ichkeul_21	Slab	IV	III	Ich_21_Slab	Inter_Inter
2Ã¨me sÃ©rie	C2	97	89	8	0.9175257732	Ichkeul_21	Slab	IV	III	Ich_21_Slab	Inter_Inter
2Ã¨me sÃ©rie	C3	151	145	6	0.9602649007	Ichkeul_21	Slab	IV	III	Ich_21_Slab	Inter_Inter
2Ã¨me sÃ©rie	C4	103	90	13	0.8737864078	Ichkeul_21	Slab	IV	III	Ich_21_Slab	Inter_Inter
2Ã¨me sÃ©rie	C5	73	72	1	0.9863013699	Ichkeul_21	Slab	IV	III	Ich_21_Slab	Inter_Inter
2Ã¨me sÃ©rie	C6	68	62	6	0.9117647059	Ichkeul_21	Slab	IV	III	Ich_21_Slab	Inter_Inter
2Ã¨me sÃ©rie	D1	96	87	9	0.90625	Ichkeul_21	Slab	IV	III	Ich_21_Slab	Inter_Inter
2Ã¨me sÃ©rie	D2	102	94	8	0.9215686275	Ichkeul_21	Slab	IV	III	Ich_21_Slab	Inter_Inter
2Ã¨me sÃ©rie	D3	117	109	8	0.9316239316	Ichkeul_21	Slab	IV	III	Ich_21_Slab	Inter_Inter
1	A1	139	121	18	0.8705035971	Maclo	Harash	III	IV	Ma_Ha	Inter_Inter
1	A3	131	104	27	0.7938931298	Maclo	Harash	III	IV	Ma_Ha	Inter_Inter
1	A4	84	74	10	0.880952381	Maclo	Harash	III	IV	Ma_Ha	Inter_Inter
1	A6	138	126	12	0.9130434783	Maclo	Harash	III	IV	Ma_Ha	Inter_Inter
1	B1	151	146	5	0.9668874172	Maclo	Harash	III	IV	Ma_Ha	Inter_Inter
1	B2	121	117	4	0.9669421488	Maclo	Harash	III	IV	Ma_Ha	Inter_Inter
1	B3	164	132	32	0.8048780488	Maclo	Harash	III	IV	Ma_Ha	Inter_Inter
1	B4	115	103	12	0.8956521739	Maclo	Harash	III	IV	Ma_Ha	Inter_Inter
1	B5	179	113	66	0.6312849162	Maclo	Harash	III	IV	Ma_Ha	Inter_Inter
1	B6	157	143	14	0.9108280255	Maclo	Harash	III	IV	Ma_Ha	Inter_Inter
1	C2	164	152	12	0.9268292683	Maclo	Harash	III	IV	Ma_Ha	Inter_Inter
1	C5	192	166	26	0.8645833333	Maclo	Harash	III	IV	Ma_Ha	Inter_Inter
1	C4	177	136	41	0.7683615819	Maclo	Harash	III	IV	Ma_Ha	Inter_Inter
1	D1	124	112	12	0.9032258065	Maclo	Harash	III	IV	Ma_Ha	Inter_Inter
1	D2	154	87	67	0.5649350649	Maclo	Harash	III	IV	Ma_Ha	Inter_Inter
1	D3	163	153	10	0.9386503067	Maclo	Harash	III	IV	Ma_Ha	Inter_Inter
1	D4	150	116	34	0.7733333333	Maclo	Harash	III	IV	Ma_Ha	Inter_Inter
1	D5	155	94	61	0.6064516129	Maclo	Harash	III	IV	Ma_Ha	Inter_Inter
2	A1	159	154	5	0.9685534591	Maclo	Harash	III	IV	Ma_Ha	Inter_Inter
2	A3	140	127	13	0.9071428571	Maclo	Harash	III	IV	Ma_Ha	Inter_Inter
2	A6	153	113	40	0.7385620915	Maclo	Harash	III	IV	Ma_Ha	Inter_Inter
2	B1	119	110	9	0.9243697479	Maclo	Harash	III	IV	Ma_Ha	Inter_Inter
2	B2	144	135	9	0.9375	Maclo	Harash	III	IV	Ma_Ha	Inter_Inter
2	B3	151	124	27	0.821192053	Maclo	Harash	III	IV	Ma_Ha	Inter_Inter
2	B4	180	163	17	0.9055555556	Maclo	Harash	III	IV	Ma_Ha	Inter_Inter
2	C1	166	117	49	0.7048192771	Maclo	Harash	III	IV	Ma_Ha	Inter_Inter
2	C4	149	136	13	0.9127516779	Maclo	Harash	III	IV	Ma_Ha	Inter_Inter
2	D1	101	74	27	0.7326732673	Maclo	Harash	III	IV	Ma_Ha	Inter_Inter
2	D2	126	102	24	0.8095238095	Maclo	Harash	III	IV	Ma_Ha	Inter_Inter
2	D3	153	118	35	0.7712418301	Maclo	Harash	III	IV	Ma_Ha	Inter_Inter
1	A2	180	124	56	0.6888888889	Maclo	Ichkeul_09	III	IV	Ma_Ich_09	Inter_Inter
1	A6	151	113	38	0.7483443709	Maclo	Ichkeul_09	III	IV	Ma_Ich_09	Inter_Inter
1	B1	114	84	30	0.7368421053	Maclo	Ichkeul_09	III	IV	Ma_Ich_09	Inter_Inter
1	B2	163	128	35	0.7852760736	Maclo	Ichkeul_09	III	IV	Ma_Ich_09	Inter_Inter
1	B3	172	153	19	0.8895348837	Maclo	Ichkeul_09	III	IV	Ma_Ich_09	Inter_Inter
1	B4	107	88	19	0.8224299065	Maclo	Ichkeul_09	III	IV	Ma_Ich_09	Inter_Inter
1	B6	196	127	69	0.6479591837	Maclo	Ichkeul_09	III	IV	Ma_Ich_09	Inter_Inter
1	C1	184	134	50	0.7282608696	Maclo	Ichkeul_09	III	IV	Ma_Ich_09	Inter_Inter
1	C2	198	156	42	0.7878787879	Maclo	Ichkeul_09	III	IV	Ma_Ich_09	Inter_Inter
1	C4	125	111	14	0.888	Maclo	Ichkeul_09	III	IV	Ma_Ich_09	Inter_Inter
1	D1	134	110	24	0.8208955224	Maclo	Ichkeul_09	III	IV	Ma_Ich_09	Inter_Inter
1	D2	182	153	29	0.8406593407	Maclo	Ichkeul_09	III	IV	Ma_Ich_09	Inter_Inter
1	D6	167	118	49	0.7065868263	Maclo	Ichkeul_09	III	IV	Ma_Ich_09	Inter_Inter
2	A4	151	120	31	0.7947019868	Maclo	Ichkeul_09	III	IV	Ma_Ich_09	Inter_Inter
2	A5	186	142	44	0.7634408602	Maclo	Ichkeul_09	III	IV	Ma_Ich_09	Inter_Inter
2	B1	219	149	70	0.6803652968	Maclo	Ichkeul_09	III	IV	Ma_Ich_09	Inter_Inter
2	B2	188	138	50	0.7340425532	Maclo	Ichkeul_09	III	IV	Ma_Ich_09	Inter_Inter
2	B4	133	103	30	0.7744360902	Maclo	Ichkeul_09	III	IV	Ma_Ich_09	Inter_Inter
2	B5	144	122	22	0.8472222222	Maclo	Ichkeul_09	III	IV	Ma_Ich_09	Inter_Inter
2	B6	149	118	31	0.7919463087	Maclo	Ichkeul_09	III	IV	Ma_Ich_09	Inter_Inter
2	C1	126	114	12	0.9047619048	Maclo	Ichkeul_09	III	IV	Ma_Ich_09	Inter_Inter
2	C2	155	127	28	0.8193548387	Maclo	Ichkeul_09	III	IV	Ma_Ich_09	Inter_Inter
2	C6	218	121	97	0.5550458716	Maclo	Ichkeul_09	III	IV	Ma_Ich_09	Inter_Inter
2	D1	99	87	12	0.8787878788	Maclo	Ichkeul_09	III	IV	Ma_Ich_09	Inter_Inter
2	D3	131	96	35	0.7328244275	Maclo	Ichkeul_09	III	IV	Ma_Ich_09	Inter_Inter
2	D4	171	161	10	0.9415204678	Maclo	Ichkeul_09	III	IV	Ma_Ich_09	Inter_Inter
2	D6	254	191	63	0.7519685039	Maclo	Ichkeul_09	III	IV	Ma_Ich_09	Inter_Inter
3	A3	75	59	16	0.7866666667	Maclo	Ichkeul_09	III	IV	Ma_Ich_09	Inter_Inter
3	A6	146	104	42	0.7123287671	Maclo	Ichkeul_09	III	IV	Ma_Ich_09	Inter_Inter
3	B3	167	118	49	0.7065868263	Maclo	Ichkeul_09	III	IV	Ma_Ich_09	Inter_Inter
1	A2	125	61	64	0.488	Maclo	Istanbul	III	IV	Ma_Ist	Inter_Inter
1	A3	114	54	60	0.4736842105	Maclo	Istanbul	III	IV	Ma_Ist	Inter_Inter
1	A4	122	101	21	0.8278688525	Maclo	Istanbul	III	IV	Ma_Ist	Inter_Inter
1	A6	144	95	49	0.6597222222	Maclo	Istanbul	III	IV	Ma_Ist	Inter_Inter
1	B1	124	75	49	0.6048387097	Maclo	Istanbul	III	IV	Ma_Ist	Inter_Inter
1	B2	133	72	61	0.5413533835	Maclo	Istanbul	III	IV	Ma_Ist	Inter_Inter
1	B4	147	98	49	0.6666666667	Maclo	Istanbul	III	IV	Ma_Ist	Inter_Inter
1	B6	148	100	48	0.6756756757	Maclo	Istanbul	III	IV	Ma_Ist	Inter_Inter
1	C1	207	163	44	0.7874396135	Maclo	Istanbul	III	IV	Ma_Ist	Inter_Inter
1	C2	149	108	41	0.7248322148	Maclo	Istanbul	III	IV	Ma_Ist	Inter_Inter
1	C3	142	91	51	0.6408450704	Maclo	Istanbul	III	IV	Ma_Ist	Inter_Inter
1	D1	137	130	7	0.9489051095	Maclo	Istanbul	III	IV	Ma_Ist	Inter_Inter
1	D6	149	135	14	0.9060402685	Maclo	Istanbul	III	IV	Ma_Ist	Inter_Inter
2	A1	163	156	7	0.9570552147	Maclo	Istanbul	III	IV	Ma_Ist	Inter_Inter
2	A3	143	106	37	0.7412587413	Maclo	Istanbul	III	IV	Ma_Ist	Inter_Inter
2	A4	173	158	15	0.9132947977	Maclo	Istanbul	III	IV	Ma_Ist	Inter_Inter
2	B1	150	126	24	0.84	Maclo	Istanbul	III	IV	Ma_Ist	Inter_Inter
2	B2	151	96	55	0.6357615894	Maclo	Istanbul	III	IV	Ma_Ist	Inter_Inter
2	B3	175	121	54	0.6914285714	Maclo	Istanbul	III	IV	Ma_Ist	Inter_Inter
2	B5	167	143	24	0.8562874251	Maclo	Istanbul	III	IV	Ma_Ist	Inter_Inter
2	B6	148	132	16	0.8918918919	Maclo	Istanbul	III	IV	Ma_Ist	Inter_Inter
2	C2	157	65	92	0.4140127389	Maclo	Istanbul	III	IV	Ma_Ist	Inter_Inter
2	C3	130	128	2	0.9846153846	Maclo	Istanbul	III	IV	Ma_Ist	Inter_Inter
2	C6	173	158	15	0.9132947977	Maclo	Istanbul	III	IV	Ma_Ist	Inter_Inter
2	D4	161	115	46	0.7142857143	Maclo	Istanbul	III	IV	Ma_Ist	Inter_Inter
2	D6	137	119	18	0.8686131387	Maclo	Istanbul	III	IV	Ma_Ist	Inter_Inter
3	A2	125	61	64	0.488	Maclo	Istanbul	III	IV	Ma_Ist	Inter_Inter
3	A4	123	99	24	0.8048780488	Maclo	Istanbul	III	IV	Ma_Ist	Inter_Inter
3	A6	143	105	38	0.7342657343	Maclo	Istanbul	III	IV	Ma_Ist	Inter_Inter
3	B1	128	77	51	0.6015625	Maclo	Istanbul	III	IV	Ma_Ist	Inter_Inter
1	A1	171	147	24	0.8596491228	Maclo	Ichkeul_13	III	IV	Ma_Ich_13	Inter_Inter
1	A2	136	51	85	0.375	Maclo	Ichkeul_13	III	IV	Ma_Ich_13	Inter_Inter
1	A3	198	150	48	0.7575757576	Maclo	Ichkeul_13	III	IV	Ma_Ich_13	Inter_Inter
1	A4	191	136	55	0.7120418848	Maclo	Ichkeul_13	III	IV	Ma_Ich_13	Inter_Inter
1	A5	134	96	38	0.7164179104	Maclo	Ichkeul_13	III	IV	Ma_Ich_13	Inter_Inter
1	A6	92	73	19	0.7934782609	Maclo	Ichkeul_13	III	IV	Ma_Ich_13	Inter_Inter
1	B1	114	58	56	0.5087719298	Maclo	Ichkeul_13	III	IV	Ma_Ich_13	Inter_Inter
1	B2	125	78	47	0.624	Maclo	Ichkeul_13	III	IV	Ma_Ich_13	Inter_Inter
1	B3	73	49	24	0.6712328767	Maclo	Ichkeul_13	III	IV	Ma_Ich_13	Inter_Inter
1	B4	104	92	12	0.8846153846	Maclo	Ichkeul_13	III	IV	Ma_Ich_13	Inter_Inter
1	C1	139	82	57	0.5899280576	Maclo	Ichkeul_13	III	IV	Ma_Ich_13	Inter_Inter
1	C2	71	53	18	0.7464788732	Maclo	Ichkeul_13	III	IV	Ma_Ich_13	Inter_Inter
1	C4	210	185	25	0.880952381	Maclo	Ichkeul_13	III	IV	Ma_Ich_13	Inter_Inter
1	C5	101	70	31	0.6930693069	Maclo	Ichkeul_13	III	IV	Ma_Ich_13	Inter_Inter
1	C6	95	56	39	0.5894736842	Maclo	Ichkeul_13	III	IV	Ma_Ich_13	Inter_Inter
1	D1	122	85	37	0.6967213115	Maclo	Ichkeul_13	III	IV	Ma_Ich_13	Inter_Inter
1	D2	164	106	58	0.6463414634	Maclo	Ichkeul_13	III	IV	Ma_Ich_13	Inter_Inter
1	D3	111	101	10	0.9099099099	Maclo	Ichkeul_13	III	IV	Ma_Ich_13	Inter_Inter
1	D4	171	161	10	0.9415204678	Maclo	Ichkeul_13	III	IV	Ma_Ich_13	Inter_Inter
1	D5	149	113	36	0.7583892617	Maclo	Ichkeul_13	III	IV	Ma_Ich_13	Inter_Inter
1	D6	159	120	39	0.7547169811	Maclo	Ichkeul_13	III	IV	Ma_Ich_13	Inter_Inter
2	A1	124	109	15	0.8790322581	Maclo	Ichkeul_13	III	IV	Ma_Ich_13	Inter_Inter
2	A3	140	110	30	0.7857142857	Maclo	Ichkeul_13	III	IV	Ma_Ich_13	Inter_Inter
2	A4	206	186	20	0.9029126214	Maclo	Ichkeul_13	III	IV	Ma_Ich_13	Inter_Inter
2	A5	117	116	1	0.9914529915	Maclo	Ichkeul_13	III	IV	Ma_Ich_13	Inter_Inter
2	A6	78	51	27	0.6538461538	Maclo	Ichkeul_13	III	IV	Ma_Ich_13	Inter_Inter
2	B2	111	99	12	0.8918918919	Maclo	Ichkeul_13	III	IV	Ma_Ich_13	Inter_Inter
2	B4	126	104	22	0.8253968254	Maclo	Ichkeul_13	III	IV	Ma_Ich_13	Inter_Inter
2	B5	200	74	126	0.37	Maclo	Ichkeul_13	III	IV	Ma_Ich_13	Inter_Inter
2	C1	103	75	28	0.7281553398	Maclo	Ichkeul_13	III	IV	Ma_Ich_13	Inter_Inter
1	A2	98	27	71	0.2755102041	Maclo	Ichkeul_21	III	IV	Ma_Ich_21	Inter_Inter
1	A3	97	17	80	0.175257732	Maclo	Ichkeul_21	III	IV	Ma_Ich_21	Inter_Inter
1	A4	127	72	55	0.5669291339	Maclo	Ichkeul_21	III	IV	Ma_Ich_21	Inter_Inter
1	A5	135	70	65	0.5185185185	Maclo	Ichkeul_21	III	IV	Ma_Ich_21	Inter_Inter
1	A6	89	30	59	0.3370786517	Maclo	Ichkeul_21	III	IV	Ma_Ich_21	Inter_Inter
1	B1	77	32	45	0.4155844156	Maclo	Ichkeul_21	III	IV	Ma_Ich_21	Inter_Inter
1	B2	109	48	61	0.4403669725	Maclo	Ichkeul_21	III	IV	Ma_Ich_21	Inter_Inter
1	B3	93	63	30	0.6774193548	Maclo	Ichkeul_21	III	IV	Ma_Ich_21	Inter_Inter
1	B4	120	89	31	0.7416666667	Maclo	Ichkeul_21	III	IV	Ma_Ich_21	Inter_Inter
1	B5	119	59	60	0.4957983193	Maclo	Ichkeul_21	III	IV	Ma_Ich_21	Inter_Inter
2	A2	148	57	91	0.3851351351	Maclo	Ichkeul_21	III	IV	Ma_Ich_21	Inter_Inter
2	A3	110	69	41	0.6272727273	Maclo	Ichkeul_21	III	IV	Ma_Ich_21	Inter_Inter
2	A5	110	22	88	0.2	Maclo	Ichkeul_21	III	IV	Ma_Ich_21	Inter_Inter
2	A6	71	13	58	0.1830985915	Maclo	Ichkeul_21	III	IV	Ma_Ich_21	Inter_Inter
2	B1	52	8	44	0.1538461538	Maclo	Ichkeul_21	III	IV	Ma_Ich_21	Inter_Inter
2	B2	96	76	20	0.7916666667	Maclo	Ichkeul_21	III	IV	Ma_Ich_21	Inter_Inter
2	B4	79	46	33	0.582278481	Maclo	Ichkeul_21	III	IV	Ma_Ich_21	Inter_Inter
2	B5	117	72	45	0.6153846154	Maclo	Ichkeul_21	III	IV	Ma_Ich_21	Inter_Inter
2	B6	108	45	63	0.4166666667	Maclo	Ichkeul_21	III	IV	Ma_Ich_21	Inter_Inter
2	C1	50	33	17	0.66	Maclo	Ichkeul_21	III	IV	Ma_Ich_21	Inter_Inter
2	C3	60	20	40	0.3333333333	Maclo	Ichkeul_21	III	IV	Ma_Ich_21	Inter_Inter
2	C4	175	75	100	0.4285714286	Maclo	Ichkeul_21	III	IV	Ma_Ich_21	Inter_Inter
2	C5	91	45	46	0.4945054945	Maclo	Ichkeul_21	III	IV	Ma_Ich_21	Inter_Inter
2	C6	97	36	61	0.3711340206	Maclo	Ichkeul_21	III	IV	Ma_Ich_21	Inter_Inter
2	D2	99	50	49	0.5050505051	Maclo	Ichkeul_21	III	IV	Ma_Ich_21	Inter_Inter
2	D3	78	70	8	0.8974358974	Maclo	Ichkeul_21	III	IV	Ma_Ich_21	Inter_Inter
2	D6	94	46	48	0.4893617021	Maclo	Ichkeul_21	III	IV	Ma_Ich_21	Inter_Inter
3	A1	135	83	52	0.6148148148	Maclo	Ichkeul_21	III	IV	Ma_Ich_21	Inter_Inter
3	C3	111	66	45	0.5945945946	Maclo	Ichkeul_21	III	IV	Ma_Ich_21	Inter_Inter
3	C5	103	46	57	0.4466019417	Maclo	Ichkeul_21	III	IV	Ma_Ich_21	Inter_Inter
1	A1	196	141	55	0.7193877551	Brazil	Ichkeul_21	I	IV	Bra_Ich_21	Inter_Inter
1	A2	213	186	27	0.8732394366	Brazil	Ichkeul_21	I	IV	Bra_Ich_21	Inter_Inter
1	A3	234	202	32	0.8632478632	Brazil	Ichkeul_21	I	IV	Bra_Ich_21	Inter_Inter
1	A5	224	203	21	0.90625	Brazil	Ichkeul_21	I	IV	Bra_Ich_21	Inter_Inter
1	A6	232	217	15	0.9353448276	Brazil	Ichkeul_21	I	IV	Bra_Ich_21	Inter_Inter
1	B2	207	185	22	0.8937198068	Brazil	Ichkeul_21	I	IV	Bra_Ich_21	Inter_Inter
1	B4	193	162	31	0.8393782383	Brazil	Ichkeul_21	I	IV	Bra_Ich_21	Inter_Inter
1	B5	286	265	21	0.9265734266	Brazil	Ichkeul_21	I	IV	Bra_Ich_21	Inter_Inter
1	B6	245	220	25	0.8979591837	Brazil	Ichkeul_21	I	IV	Bra_Ich_21	Inter_Inter
1	C6	116	100	16	0.8620689655	Brazil	Ichkeul_21	I	IV	Bra_Ich_21	Inter_Inter
1	D4	226	217	9	0.9601769912	Brazil	Ichkeul_21	I	IV	Bra_Ich_21	Inter_Inter
1	D5	226	213	13	0.9424778761	Brazil	Ichkeul_21	I	IV	Bra_Ich_21	Inter_Inter
2	A1	242	227	15	0.9380165289	Brazil	Ichkeul_21	I	IV	Bra_Ich_21	Inter_Inter
2	A2	262	260	2	0.9923664122	Brazil	Ichkeul_21	I	IV	Bra_Ich_21	Inter_Inter
2	A3	170	152	18	0.8941176471	Brazil	Ichkeul_21	I	IV	Bra_Ich_21	Inter_Inter
2	A4	189	86	103	0.455026455	Brazil	Ichkeul_21	I	IV	Bra_Ich_21	Inter_Inter
2	B1	161	135	26	0.8385093168	Brazil	Ichkeul_21	I	IV	Bra_Ich_21	Inter_Inter
2	B2	87	79	8	0.908045977	Brazil	Ichkeul_21	I	IV	Bra_Ich_21	Inter_Inter
2	B3	107	93	14	0.8691588785	Brazil	Ichkeul_21	I	IV	Bra_Ich_21	Inter_Inter
2	B5	207	182	25	0.8792270531	Brazil	Ichkeul_21	I	IV	Bra_Ich_21	Inter_Inter
2	C2	187	140	47	0.7486631016	Brazil	Ichkeul_21	I	IV	Bra_Ich_21	Inter_Inter
2	C3	143	125	18	0.8741258741	Brazil	Ichkeul_21	I	IV	Bra_Ich_21	Inter_Inter
2	C6	201	174	27	0.8656716418	Brazil	Ichkeul_21	I	IV	Bra_Ich_21	Inter_Inter
2	D4	166	154	12	0.9277108434	Brazil	Ichkeul_21	I	IV	Bra_Ich_21	Inter_Inter
2	D6	189	132	57	0.6984126984	Brazil	Ichkeul_21	I	IV	Bra_Ich_21	Inter_Inter
3	A2	212	106	106	0.5	Brazil	Ichkeul_21	I	IV	Bra_Ich_21	Inter_Inter
3	A5	164	127	37	0.7743902439	Brazil	Ichkeul_21	I	IV	Bra_Ich_21	Inter_Inter
3	A6	182	150	32	0.8241758242	Brazil	Ichkeul_21	I	IV	Bra_Ich_21	Inter_Inter
3	B1	100	85	15	0.85	Brazil	Ichkeul_21	I	IV	Bra_Ich_21	Inter_Inter
3	B3	209	190	19	0.9090909091	Brazil	Ichkeul_21	I	IV	Bra_Ich_21	Inter_Inter
1	A1	106	87	19	0.820754717	Ichkeul_09	Slab	IV	III	Ich_09_Slab	Inter_Inter
1	A2	144	126	18	0.875	Ichkeul_09	Slab	IV	III	Ich_09_Slab	Inter_Inter
1	A3	151	126	25	0.8344370861	Ichkeul_09	Slab	IV	III	Ich_09_Slab	Inter_Inter
1	A4	183	179	4	0.9781420765	Ichkeul_09	Slab	IV	III	Ich_09_Slab	Inter_Inter
1	A5	160	131	29	0.81875	Ichkeul_09	Slab	IV	III	Ich_09_Slab	Inter_Inter
1	B1	191	174	17	0.9109947644	Ichkeul_09	Slab	IV	III	Ich_09_Slab	Inter_Inter
1	B2	153	142	11	0.9281045752	Ichkeul_09	Slab	IV	III	Ich_09_Slab	Inter_Inter
1	B3	187	162	25	0.8663101604	Ichkeul_09	Slab	IV	III	Ich_09_Slab	Inter_Inter
1	B4	151	141	10	0.9337748344	Ichkeul_09	Slab	IV	III	Ich_09_Slab	Inter_Inter
1	B5	143	83	60	0.5804195804	Ichkeul_09	Slab	IV	III	Ich_09_Slab	Inter_Inter
1	B6	154	141	13	0.9155844156	Ichkeul_09	Slab	IV	III	Ich_09_Slab	Inter_Inter
1	C3	163	149	14	0.9141104294	Ichkeul_09	Slab	IV	III	Ich_09_Slab	Inter_Inter
1	C4	151	102	49	0.6754966887	Ichkeul_09	Slab	IV	III	Ich_09_Slab	Inter_Inter
1	C5	149	124	25	0.8322147651	Ichkeul_09	Slab	IV	III	Ich_09_Slab	Inter_Inter
1	D1	189	138	51	0.7301587302	Ichkeul_09	Slab	IV	III	Ich_09_Slab	Inter_Inter
1	D2	134	127	7	0.947761194	Ichkeul_09	Slab	IV	III	Ich_09_Slab	Inter_Inter
1	D3	163	140	23	0.8588957055	Ichkeul_09	Slab	IV	III	Ich_09_Slab	Inter_Inter
1	D4	108	80	28	0.7407407407	Ichkeul_09	Slab	IV	III	Ich_09_Slab	Inter_Inter
1	D5	148	136	12	0.9189189189	Ichkeul_09	Slab	IV	III	Ich_09_Slab	Inter_Inter
1	D6	135	123	12	0.9111111111	Ichkeul_09	Slab	IV	III	Ich_09_Slab	Inter_Inter
2	A1	143	129	14	0.9020979021	Ichkeul_09	Slab	IV	III	Ich_09_Slab	Inter_Inter
2	A2	162	149	13	0.9197530864	Ichkeul_09	Slab	IV	III	Ich_09_Slab	Inter_Inter
2	A3	150	128	22	0.8533333333	Ichkeul_09	Slab	IV	III	Ich_09_Slab	Inter_Inter
2	A4	128	106	22	0.828125	Ichkeul_09	Slab	IV	III	Ich_09_Slab	Inter_Inter
2	A5	155	145	10	0.935483871	Ichkeul_09	Slab	IV	III	Ich_09_Slab	Inter_Inter
2	A6	155	88	67	0.5677419355	Ichkeul_09	Slab	IV	III	Ich_09_Slab	Inter_Inter
2	B1	188	142	46	0.7553191489	Ichkeul_09	Slab	IV	III	Ich_09_Slab	Inter_Inter
2	B2	110	108	2	0.9818181818	Ichkeul_09	Slab	IV	III	Ich_09_Slab	Inter_Inter
2	B3	186	180	6	0.9677419355	Ichkeul_09	Slab	IV	III	Ich_09_Slab	Inter_Inter
2Ã¨me sÃ©rie	A1	148	136	12	0.918918918918919	Ichkeul_09	Slab	IV	III	Ich_09_Slab	Inter_Inter
1	A1	166	128	38	0.7710843373	Lavar	Brazil	IV	I	Lav_Bra	Inter_Inter
1	A2	151	150	1	0.9933774834	Lavar	Brazil	IV	I	Lav_Bra	Inter_Inter
1	A3	194	183	11	0.9432989691	Lavar	Brazil	IV	I	Lav_Bra	Inter_Inter
1	A4	172	165	7	0.9593023256	Lavar	Brazil	IV	I	Lav_Bra	Inter_Inter
1	A5	218	204	14	0.9357798165	Lavar	Brazil	IV	I	Lav_Bra	Inter_Inter
1	B1	148	131	17	0.8851351351	Lavar	Brazil	IV	I	Lav_Bra	Inter_Inter
1	B2	191	184	7	0.9633507853	Lavar	Brazil	IV	I	Lav_Bra	Inter_Inter
1	B4	102	63	39	0.6176470588	Lavar	Brazil	IV	I	Lav_Bra	Inter_Inter
1	B5	118	89	29	0.7542372881	Lavar	Brazil	IV	I	Lav_Bra	Inter_Inter
1	B6	137	126	11	0.9197080292	Lavar	Brazil	IV	I	Lav_Bra	Inter_Inter
1	C1	152	128	24	0.8421052632	Lavar	Brazil	IV	I	Lav_Bra	Inter_Inter
1	C2	153	126	27	0.8235294118	Lavar	Brazil	IV	I	Lav_Bra	Inter_Inter
1	C3	146	135	11	0.9246575342	Lavar	Brazil	IV	I	Lav_Bra	Inter_Inter
1	C4	126	67	59	0.5317460317	Lavar	Brazil	IV	I	Lav_Bra	Inter_Inter
1	C5	151	143	8	0.9470198675	Lavar	Brazil	IV	I	Lav_Bra	Inter_Inter
1	C6	151	96	55	0.6357615894	Lavar	Brazil	IV	I	Lav_Bra	Inter_Inter
1	D1	109	104	5	0.9541284404	Lavar	Brazil	IV	I	Lav_Bra	Inter_Inter
1	D2	153	93	60	0.6078431373	Lavar	Brazil	IV	I	Lav_Bra	Inter_Inter
1	D3	191	178	13	0.9319371728	Lavar	Brazil	IV	I	Lav_Bra	Inter_Inter
1	D4	172	170	2	0.988372093	Lavar	Brazil	IV	I	Lav_Bra	Inter_Inter
1	D6	150	139	11	0.9266666667	Lavar	Brazil	IV	I	Lav_Bra	Inter_Inter
2	A1	175	124	51	0.7085714286	Lavar	Brazil	IV	I	Lav_Bra	Inter_Inter
2	A2	88	77	11	0.875	Lavar	Brazil	IV	I	Lav_Bra	Inter_Inter
2	A4	101	93	8	0.9207920792	Lavar	Brazil	IV	I	Lav_Bra	Inter_Inter
2	A5	73	67	6	0.9178082192	Lavar	Brazil	IV	I	Lav_Bra	Inter_Inter
2	A6	131	120	11	0.9160305344	Lavar	Brazil	IV	I	Lav_Bra	Inter_Inter
2	B1	137	116	21	0.8467153285	Lavar	Brazil	IV	I	Lav_Bra	Inter_Inter
2	B2	107	90	17	0.8411214953	Lavar	Brazil	IV	I	Lav_Bra	Inter_Inter
2	B3	68	64	4	0.9411764706	Lavar	Brazil	IV	I	Lav_Bra	Inter_Inter
2	B4	149	122	27	0.8187919463	Lavar	Brazil	IV	I	Lav_Bra	Inter_Inter
1	A1	123	81	42	0.6585365854	Istanbul	Slab	IV	III	Ist_Slab	Inter_Inter
1	A2	73	61	12	0.8356164384	Istanbul	Slab	IV	III	Ist_Slab	Inter_Inter
1	A3	117	96	21	0.8205128205	Istanbul	Slab	IV	III	Ist_Slab	Inter_Inter
1	A4	90	34	56	0.3777777778	Istanbul	Slab	IV	III	Ist_Slab	Inter_Inter
1	A5	96	71	25	0.7395833333	Istanbul	Slab	IV	III	Ist_Slab	Inter_Inter
1	A6	111	56	55	0.5045045045	Istanbul	Slab	IV	III	Ist_Slab	Inter_Inter
1	B1	103	9	94	0.0873786408	Istanbul	Slab	IV	III	Ist_Slab	Inter_Inter
1	B2	103	23	80	0.2233009709	Istanbul	Slab	IV	III	Ist_Slab	Inter_Inter
1	B3	120	68	52	0.5666666667	Istanbul	Slab	IV	III	Ist_Slab	Inter_Inter
1	B4	129	78	51	0.6046511628	Istanbul	Slab	IV	III	Ist_Slab	Inter_Inter
1	B5	115	95	20	0.8260869565	Istanbul	Slab	IV	III	Ist_Slab	Inter_Inter
1	B6	98	16	82	0.1632653061	Istanbul	Slab	IV	III	Ist_Slab	Inter_Inter
1	C1	147	53	94	0.3605442177	Istanbul	Slab	IV	III	Ist_Slab	Inter_Inter
1	C2	125	94	31	0.752	Istanbul	Slab	IV	III	Ist_Slab	Inter_Inter
1	C3	157	19	138	0.1210191083	Istanbul	Slab	IV	III	Ist_Slab	Inter_Inter
1	C4	123	55	68	0.4471544715	Istanbul	Slab	IV	III	Ist_Slab	Inter_Inter
1	C5	107	46	61	0.4299065421	Istanbul	Slab	IV	III	Ist_Slab	Inter_Inter
1	C6	97	82	15	0.8453608247	Istanbul	Slab	IV	III	Ist_Slab	Inter_Inter
1	D1	156	60	96	0.3846153846	Istanbul	Slab	IV	III	Ist_Slab	Inter_Inter
1	D2	123	89	34	0.7235772358	Istanbul	Slab	IV	III	Ist_Slab	Inter_Inter
1	D3	120	78	42	0.65	Istanbul	Slab	IV	III	Ist_Slab	Inter_Inter
1	D4	129	107	22	0.8294573643	Istanbul	Slab	IV	III	Ist_Slab	Inter_Inter
1	D5	133	98	35	0.7368421053	Istanbul	Slab	IV	III	Ist_Slab	Inter_Inter
1	D6	97	48	49	0.4948453608	Istanbul	Slab	IV	III	Ist_Slab	Inter_Inter
2	A1	107	75	32	0.7009345794	Istanbul	Slab	IV	III	Ist_Slab	Inter_Inter
2	A2	104	79	25	0.7596153846	Istanbul	Slab	IV	III	Ist_Slab	Inter_Inter
2	A3	88	51	37	0.5795454545	Istanbul	Slab	IV	III	Ist_Slab	Inter_Inter
2	A4	135	98	37	0.7259259259	Istanbul	Slab	IV	III	Ist_Slab	Inter_Inter
2	B1	147	42	105	0.2857142857	Istanbul	Slab	IV	III	Ist_Slab	Inter_Inter
2	B2	85	56	29	0.6588235294	Istanbul	Slab	IV	III	Ist_Slab	Inter_Inter
1	A1	74	69	5	0.9324324324	Tunis	Utique	I	I	Tu_Ut	Inter_Intra
1	A2	95	72	23	0.7578947368	Tunis	Utique	I	I	Tu_Ut	Inter_Intra
1	A3	116	100	16	0.8620689655	Tunis	Utique	I	I	Tu_Ut	Inter_Intra
1	A4	124	115	9	0.9274193548	Tunis	Utique	I	I	Tu_Ut	Inter_Intra
1	A5	99	91	8	0.9191919192	Tunis	Utique	I	I	Tu_Ut	Inter_Intra
1	A6	120	116	4	0.9666666667	Tunis	Utique	I	I	Tu_Ut	Inter_Intra
1	B1	125	115	10	0.92	Tunis	Utique	I	I	Tu_Ut	Inter_Intra
1	B2	110	91	19	0.8272727273	Tunis	Utique	I	I	Tu_Ut	Inter_Intra
1	B3	100	91	9	0.91	Tunis	Utique	I	I	Tu_Ut	Inter_Intra
1	B4	168	143	25	0.8511904762	Tunis	Utique	I	I	Tu_Ut	Inter_Intra
1	B5	112	106	6	0.9464285714	Tunis	Utique	I	I	Tu_Ut	Inter_Intra
1	B6	110	95	15	0.8636363636	Tunis	Utique	I	I	Tu_Ut	Inter_Intra
2	A1	125	121	4	0.968	Tunis	Utique	I	I	Tu_Ut	Inter_Intra
2	A2	75	71	4	0.9466666667	Tunis	Utique	I	I	Tu_Ut	Inter_Intra
2	A3	87	79	8	0.908045977	Tunis	Utique	I	I	Tu_Ut	Inter_Intra
2	A4	90	87	3	0.9666666667	Tunis	Utique	I	I	Tu_Ut	Inter_Intra
2	A5	141	137	4	0.9716312057	Tunis	Utique	I	I	Tu_Ut	Inter_Intra
2	A6	162	142	20	0.8765432099	Tunis	Utique	I	I	Tu_Ut	Inter_Intra
2	B1	95	92	3	0.9684210526	Tunis	Utique	I	I	Tu_Ut	Inter_Intra
2	B2	115	96	19	0.8347826087	Tunis	Utique	I	I	Tu_Ut	Inter_Intra
2Ã¨me sÃ©rie	A1	110	100	10	0.9090909091	Tunis	Utique	I	I	Tu_Ut	Inter_Intra
2Ã¨me sÃ©rie	A2	114	107	7	0.9385964912	Tunis	Utique	I	I	Tu_Ut	Inter_Intra
2Ã¨me sÃ©rie	A3	140	106	34	0.7571428571	Tunis	Utique	I	I	Tu_Ut	Inter_Intra
2Ã¨me sÃ©rie	A4	113	106	7	0.9380530973	Tunis	Utique	I	I	Tu_Ut	Inter_Intra
2Ã¨me sÃ©rie	A5	181	121	60	0.6685082873	Tunis	Utique	I	I	Tu_Ut	Inter_Intra
2Ã¨me sÃ©rie	A6	97	90	7	0.9278350515	Tunis	Utique	I	I	Tu_Ut	Inter_Intra
2Ã¨me sÃ©rie	B1	79	73	6	0.9240506329	Tunis	Utique	I	I	Tu_Ut	Inter_Intra
2Ã¨me sÃ©rie	B2	160	149	11	0.93125	Tunis	Utique	I	I	Tu_Ut	Inter_Intra
2Ã¨me sÃ©rie	B3	137	106	31	0.7737226277	Tunis	Utique	I	I	Tu_Ut	Inter_Intra
2Ã¨me sÃ©rie	B4	149	139	10	0.932885906	Tunis	Utique	I	I	Tu_Ut	Inter_Intra
1	A1	100	92	8	0.92	Utique	Tunis	I	I	Ut_Tu	Inter_Intra
1	A2	170	154	16	0.9058823529	Utique	Tunis	I	I	Ut_Tu	Inter_Intra
1	A3	131	123	8	0.9389312977	Utique	Tunis	I	I	Ut_Tu	Inter_Intra
1	A6	134	126	8	0.9402985075	Utique	Tunis	I	I	Ut_Tu	Inter_Intra
1	B2	130	121	9	0.9307692308	Utique	Tunis	I	I	Ut_Tu	Inter_Intra
1	B3	132	118	14	0.8939393939	Utique	Tunis	I	I	Ut_Tu	Inter_Intra
1	B5	109	91	18	0.8348623853	Utique	Tunis	I	I	Ut_Tu	Inter_Intra
1	B6	98	91	7	0.9285714286	Utique	Tunis	I	I	Ut_Tu	Inter_Intra
1	C1	103	96	7	0.932038835	Utique	Tunis	I	I	Ut_Tu	Inter_Intra
1	C2	148	139	9	0.9391891892	Utique	Tunis	I	I	Ut_Tu	Inter_Intra
1	C3	109	81	28	0.7431192661	Utique	Tunis	I	I	Ut_Tu	Inter_Intra
1	C4	104	61	43	0.5865384615	Utique	Tunis	I	I	Ut_Tu	Inter_Intra
1	C6	105	69	36	0.6571428571	Utique	Tunis	I	I	Ut_Tu	Inter_Intra
1	D1	90	71	19	0.7888888889	Utique	Tunis	I	I	Ut_Tu	Inter_Intra
1	D2	83	61	22	0.734939759	Utique	Tunis	I	I	Ut_Tu	Inter_Intra
1	D3	122	110	12	0.9016393443	Utique	Tunis	I	I	Ut_Tu	Inter_Intra
1	D4	115	110	5	0.9565217391	Utique	Tunis	I	I	Ut_Tu	Inter_Intra
1	D5	89	88	1	0.9887640449	Utique	Tunis	I	I	Ut_Tu	Inter_Intra
1	D6	138	110	28	0.7971014493	Utique	Tunis	I	I	Ut_Tu	Inter_Intra
2	A1	104	95	9	0.9134615385	Utique	Tunis	I	I	Ut_Tu	Inter_Intra
2	A2	107	47	60	0.4392523364	Utique	Tunis	I	I	Ut_Tu	Inter_Intra
3	A1	159	52	107	0.3270440252	Utique	Tunis	I	I	Ut_Tu	Inter_Intra
3	A2	138	79	59	0.5724637681	Utique	Tunis	I	I	Ut_Tu	Inter_Intra
3	A3	130	127	3	0.9769230769	Utique	Tunis	I	I	Ut_Tu	Inter_Intra
3	A4	148	145	3	0.9797297297	Utique	Tunis	I	I	Ut_Tu	Inter_Intra
3	A5	107	106	1	0.9906542056	Utique	Tunis	I	I	Ut_Tu	Inter_Intra
2Ã¨me sÃ©rie	A1	94	85	9	0.9042553191	Utique	Tunis	I	I	Ut_Tu	Inter_Intra
2Ã¨me sÃ©rie	A2	68	59	9	0.8676470588	Utique	Tunis	I	I	Ut_Tu	Inter_Intra
2Ã¨me sÃ©rie	A4	79	69	10	0.8734177215	Utique	Tunis	I	I	Ut_Tu	Inter_Intra
2Ã¨me sÃ©rie	A5	112	103	9	0.9196428571	Utique	Tunis	I	I	Ut_Tu	Inter_Intra
1	A1	173	112	61	0.6473988439	Harash	Ichkeul_13	IV	IV	Ha_Ich_13	Inter_Intra
1	A2	129	101	28	0.7829457364	Harash	Ichkeul_13	IV	IV	Ha_Ich_13	Inter_Intra
1	A3	215	210	5	0.976744186	Harash	Ichkeul_13	IV	IV	Ha_Ich_13	Inter_Intra
1	A4	150	143	7	0.9533333333	Harash	Ichkeul_13	IV	IV	Ha_Ich_13	Inter_Intra
1	A5	153	142	11	0.9281045752	Harash	Ichkeul_13	IV	IV	Ha_Ich_13	Inter_Intra
1	A6	205	197	8	0.9609756098	Harash	Ichkeul_13	IV	IV	Ha_Ich_13	Inter_Intra
1	B1	144	78	66	0.5416666667	Harash	Ichkeul_13	IV	IV	Ha_Ich_13	Inter_Intra
1	B2	188	150	38	0.7978723404	Harash	Ichkeul_13	IV	IV	Ha_Ich_13	Inter_Intra
1	B3	169	118	51	0.6982248521	Harash	Ichkeul_13	IV	IV	Ha_Ich_13	Inter_Intra
1	B4	144	77	67	0.5347222222	Harash	Ichkeul_13	IV	IV	Ha_Ich_13	Inter_Intra
1	B5	174	172	2	0.9885057471	Harash	Ichkeul_13	IV	IV	Ha_Ich_13	Inter_Intra
1	B6	114	105	9	0.9210526316	Harash	Ichkeul_13	IV	IV	Ha_Ich_13	Inter_Intra
1	C4	110	103	7	0.9363636364	Harash	Ichkeul_13	IV	IV	Ha_Ich_13	Inter_Intra
1	C6	150	124	26	0.8266666667	Harash	Ichkeul_13	IV	IV	Ha_Ich_13	Inter_Intra
1	D2	164	158	6	0.9634146341	Harash	Ichkeul_13	IV	IV	Ha_Ich_13	Inter_Intra
1	D3	101	34	67	0.3366336634	Harash	Ichkeul_13	IV	IV	Ha_Ich_13	Inter_Intra
1	D4	118	84	34	0.7118644068	Harash	Ichkeul_13	IV	IV	Ha_Ich_13	Inter_Intra
1	D5	196	179	17	0.9132653061	Harash	Ichkeul_13	IV	IV	Ha_Ich_13	Inter_Intra
2	A1	167	150	17	0.8982035928	Harash	Ichkeul_13	IV	IV	Ha_Ich_13	Inter_Intra
2	A2	154	147	7	0.9545454545	Harash	Ichkeul_13	IV	IV	Ha_Ich_13	Inter_Intra
2	A3	185	175	10	0.9459459459	Harash	Ichkeul_13	IV	IV	Ha_Ich_13	Inter_Intra
2	A4	154	88	66	0.5714285714	Harash	Ichkeul_13	IV	IV	Ha_Ich_13	Inter_Intra
2	A5	206	169	37	0.8203883495	Harash	Ichkeul_13	IV	IV	Ha_Ich_13	Inter_Intra
2	A6	135	90	45	0.6666666667	Harash	Ichkeul_13	IV	IV	Ha_Ich_13	Inter_Intra
2	B2	117	115	2	0.9829059829	Harash	Ichkeul_13	IV	IV	Ha_Ich_13	Inter_Intra
2	B3	161	157	4	0.9751552795	Harash	Ichkeul_13	IV	IV	Ha_Ich_13	Inter_Intra
2	B4	150	145	5	0.9666666667	Harash	Ichkeul_13	IV	IV	Ha_Ich_13	Inter_Intra
2	B5	137	118	19	0.8613138686	Harash	Ichkeul_13	IV	IV	Ha_Ich_13	Inter_Intra
2	B6	152	115	37	0.7565789474	Harash	Ichkeul_13	IV	IV	Ha_Ich_13	Inter_Intra
2	C1	225	200	25	0.8888888889	Harash	Ichkeul_13	IV	IV	Ha_Ich_13	Inter_Intra
1	A1	112	97	15	0.8660714286	Ichkeul_13	Harash	IV	IV	Ich_13_Ha	Inter_Intra
1	A2	113	103	10	0.9115044248	Ichkeul_13	Harash	IV	IV	Ich_13_Ha	Inter_Intra
1	A3	78	59	19	0.7564102564	Ichkeul_13	Harash	IV	IV	Ich_13_Ha	Inter_Intra
1	A4	99	90	9	0.9090909091	Ichkeul_13	Harash	IV	IV	Ich_13_Ha	Inter_Intra
1	A5	140	80	60	0.5714285714	Ichkeul_13	Harash	IV	IV	Ich_13_Ha	Inter_Intra
1	B2	83	80	3	0.9638554217	Ichkeul_13	Harash	IV	IV	Ich_13_Ha	Inter_Intra
1	B5	86	80	6	0.9302325581	Ichkeul_13	Harash	IV	IV	Ich_13_Ha	Inter_Intra
1	B6	108	90	18	0.8333333333	Ichkeul_13	Harash	IV	IV	Ich_13_Ha	Inter_Intra
1	C1	113	95	18	0.8407079646	Ichkeul_13	Harash	IV	IV	Ich_13_Ha	Inter_Intra
1	C2	141	131	10	0.9290780142	Ichkeul_13	Harash	IV	IV	Ich_13_Ha	Inter_Intra
1	C3	87	63	24	0.724137931	Ichkeul_13	Harash	IV	IV	Ich_13_Ha	Inter_Intra
1	C4	103	95	8	0.9223300971	Ichkeul_13	Harash	IV	IV	Ich_13_Ha	Inter_Intra
1	C5	137	122	15	0.8905109489	Ichkeul_13	Harash	IV	IV	Ich_13_Ha	Inter_Intra
1	C6	151	143	8	0.9470198675	Ichkeul_13	Harash	IV	IV	Ich_13_Ha	Inter_Intra
1	D1	119	108	11	0.9075630252	Ichkeul_13	Harash	IV	IV	Ich_13_Ha	Inter_Intra
1	D2	117	108	9	0.9230769231	Ichkeul_13	Harash	IV	IV	Ich_13_Ha	Inter_Intra
1	D3	124	118	6	0.9516129032	Ichkeul_13	Harash	IV	IV	Ich_13_Ha	Inter_Intra
1	D4	101	56	45	0.5544554455	Ichkeul_13	Harash	IV	IV	Ich_13_Ha	Inter_Intra
1	D6	123	79	44	0.6422764228	Ichkeul_13	Harash	IV	IV	Ich_13_Ha	Inter_Intra
2	A1	111	100	11	0.9009009009	Ichkeul_13	Harash	IV	IV	Ich_13_Ha	Inter_Intra
2	A2	142	130	12	0.9154929577	Ichkeul_13	Harash	IV	IV	Ich_13_Ha	Inter_Intra
2	A3	95	91	4	0.9578947368	Ichkeul_13	Harash	IV	IV	Ich_13_Ha	Inter_Intra
2	A4	135	121	14	0.8962962963	Ichkeul_13	Harash	IV	IV	Ich_13_Ha	Inter_Intra
2	A5	106	87	19	0.820754717	Ichkeul_13	Harash	IV	IV	Ich_13_Ha	Inter_Intra
2	A6	113	76	37	0.6725663717	Ichkeul_13	Harash	IV	IV	Ich_13_Ha	Inter_Intra
2	B1	134	120	14	0.8955223881	Ichkeul_13	Harash	IV	IV	Ich_13_Ha	Inter_Intra
2	B2	77	67	10	0.8701298701	Ichkeul_13	Harash	IV	IV	Ich_13_Ha	Inter_Intra
2	B3	117	106	11	0.905982906	Ichkeul_13	Harash	IV	IV	Ich_13_Ha	Inter_Intra
2	B5	116	104	12	0.8965517241	Ichkeul_13	Harash	IV	IV	Ich_13_Ha	Inter_Intra
2	B6	118	115	3	0.9745762712	Ichkeul_13	Harash	IV	IV	Ich_13_Ha	Inter_Intra
1	A1	122	113	9	0.9262295082	Slab	Maclo	III	III	Slab_Ma	Inter_Intra
1	A2	85	69	16	0.8117647059	Slab	Maclo	III	III	Slab_Ma	Inter_Intra
1	A3	134	122	12	0.9104477612	Slab	Maclo	III	III	Slab_Ma	Inter_Intra
1	A4	109	100	9	0.9174311927	Slab	Maclo	III	III	Slab_Ma	Inter_Intra
1	A5	126	125	1	0.9920634921	Slab	Maclo	III	III	Slab_Ma	Inter_Intra
1	A6	134	134	0	1	Slab	Maclo	III	III	Slab_Ma	Inter_Intra
1	B1	78	75	3	0.9615384615	Slab	Maclo	III	III	Slab_Ma	Inter_Intra
1	B2	157	150	7	0.9554140127	Slab	Maclo	III	III	Slab_Ma	Inter_Intra
1	B3	141	130	11	0.9219858156	Slab	Maclo	III	III	Slab_Ma	Inter_Intra
1	B4	142	139	3	0.9788732394	Slab	Maclo	III	III	Slab_Ma	Inter_Intra
1	B5	136	110	26	0.8088235294	Slab	Maclo	III	III	Slab_Ma	Inter_Intra
1	B6	106	101	5	0.9528301887	Slab	Maclo	III	III	Slab_Ma	Inter_Intra
1	C1	136	118	18	0.8676470588	Slab	Maclo	III	III	Slab_Ma	Inter_Intra
1	C2	125	107	18	0.856	Slab	Maclo	III	III	Slab_Ma	Inter_Intra
1	C3	122	117	5	0.9590163934	Slab	Maclo	III	III	Slab_Ma	Inter_Intra
1	C4	123	119	4	0.9674796748	Slab	Maclo	III	III	Slab_Ma	Inter_Intra
1	C5	103	88	15	0.854368932	Slab	Maclo	III	III	Slab_Ma	Inter_Intra
1	C6	116	114	2	0.9827586207	Slab	Maclo	III	III	Slab_Ma	Inter_Intra
1	D1	129	126	3	0.976744186	Slab	Maclo	III	III	Slab_Ma	Inter_Intra
1	D2	66	59	7	0.8939393939	Slab	Maclo	III	III	Slab_Ma	Inter_Intra
1	D3	135	113	22	0.837037037	Slab	Maclo	III	III	Slab_Ma	Inter_Intra
1	D5	129	126	3	0.976744186	Slab	Maclo	III	III	Slab_Ma	Inter_Intra
1	D6	103	94	9	0.9126213592	Slab	Maclo	III	III	Slab_Ma	Inter_Intra
2	A1	126	121	5	0.9603174603	Slab	Maclo	III	III	Slab_Ma	Inter_Intra
2	A2	137	128	9	0.9343065693	Slab	Maclo	III	III	Slab_Ma	Inter_Intra
2	A3	149	136	13	0.9127516779	Slab	Maclo	III	III	Slab_Ma	Inter_Intra
2	A4	126	109	17	0.8650793651	Slab	Maclo	III	III	Slab_Ma	Inter_Intra
2	A5	115	110	5	0.9565217391	Slab	Maclo	III	III	Slab_Ma	Inter_Intra
2	A6	116	107	9	0.9224137931	Slab	Maclo	III	III	Slab_Ma	Inter_Intra
2	B1	134	98	36	0.7313432836	Slab	Maclo	III	III	Slab_Ma	Inter_Intra
1	A1	160	154	6	0.9625	Brazil	Tunis	I	I	Bra_Tu	Inter_Intra
1	A3	147	104	43	0.7074829932	Brazil	Tunis	I	I	Bra_Tu	Inter_Intra
1	A4	165	152	13	0.9212121212	Brazil	Tunis	I	I	Bra_Tu	Inter_Intra
1	A6	213	202	11	0.9483568075	Brazil	Tunis	I	I	Bra_Tu	Inter_Intra
1	B1	116	109	7	0.9396551724	Brazil	Tunis	I	I	Bra_Tu	Inter_Intra
1	B2	132	125	7	0.946969697	Brazil	Tunis	I	I	Bra_Tu	Inter_Intra
1	B3	118	100	18	0.8474576271	Brazil	Tunis	I	I	Bra_Tu	Inter_Intra
1	B5	139	128	11	0.9208633094	Brazil	Tunis	I	I	Bra_Tu	Inter_Intra
1	B6	170	160	10	0.9411764706	Brazil	Tunis	I	I	Bra_Tu	Inter_Intra
1	C1	204	200	4	0.9803921569	Brazil	Tunis	I	I	Bra_Tu	Inter_Intra
1	C2	169	167	2	0.9881656805	Brazil	Tunis	I	I	Bra_Tu	Inter_Intra
1	C3	157	141	16	0.898089172	Brazil	Tunis	I	I	Bra_Tu	Inter_Intra
1	C4	144	122	22	0.8472222222	Brazil	Tunis	I	I	Bra_Tu	Inter_Intra
1	C5	170	157	13	0.9235294118	Brazil	Tunis	I	I	Bra_Tu	Inter_Intra
1	C6	206	192	14	0.932038835	Brazil	Tunis	I	I	Bra_Tu	Inter_Intra
1	D1	174	143	31	0.8218390805	Brazil	Tunis	I	I	Bra_Tu	Inter_Intra
1	D2	154	124	30	0.8051948052	Brazil	Tunis	I	I	Bra_Tu	Inter_Intra
1	D3	143	98	45	0.6853146853	Brazil	Tunis	I	I	Bra_Tu	Inter_Intra
1	D4	197	192	5	0.9746192893	Brazil	Tunis	I	I	Bra_Tu	Inter_Intra
1	D6	203	199	4	0.9802955665	Brazil	Tunis	I	I	Bra_Tu	Inter_Intra
2	A1	165	156	9	0.9454545455	Brazil	Tunis	I	I	Bra_Tu	Inter_Intra
2	A2	182	168	14	0.9230769231	Brazil	Tunis	I	I	Bra_Tu	Inter_Intra
2	A3	128	120	8	0.9375	Brazil	Tunis	I	I	Bra_Tu	Inter_Intra
2	A4	144	136	8	0.9444444444	Brazil	Tunis	I	I	Bra_Tu	Inter_Intra
2	A5	145	144	1	0.9931034483	Brazil	Tunis	I	I	Bra_Tu	Inter_Intra
2	A6	134	133	1	0.9925373134	Brazil	Tunis	I	I	Bra_Tu	Inter_Intra
2	B2	188	176	12	0.9361702128	Brazil	Tunis	I	I	Bra_Tu	Inter_Intra
2	B3	189	172	17	0.9100529101	Brazil	Tunis	I	I	Bra_Tu	Inter_Intra
2	B4	178	162	16	0.9101123596	Brazil	Tunis	I	I	Bra_Tu	Inter_Intra
2	B6	196	188	8	0.9591836735	Brazil	Tunis	I	I	Bra_Tu	Inter_Intra
1	A1	177	167	10	0.9435028249	Brazil	Utique	I	I	Bra_Ut	Inter_Intra
1	A2	146	131	15	0.897260274	Brazil	Utique	I	I	Bra_Ut	Inter_Intra
1	A6	160	135	25	0.84375	Brazil	Utique	I	I	Bra_Ut	Inter_Intra
1	B1	144	141	3	0.9791666667	Brazil	Utique	I	I	Bra_Ut	Inter_Intra
1	B2	170	163	7	0.9588235294	Brazil	Utique	I	I	Bra_Ut	Inter_Intra
1	B5	176	162	14	0.9204545455	Brazil	Utique	I	I	Bra_Ut	Inter_Intra
1	B6	157	154	3	0.9808917197	Brazil	Utique	I	I	Bra_Ut	Inter_Intra
1	C2	153	153	0	1	Brazil	Utique	I	I	Bra_Ut	Inter_Intra
1	C3	164	109	55	0.6646341463	Brazil	Utique	I	I	Bra_Ut	Inter_Intra
1	C4	148	147	1	0.9932432432	Brazil	Utique	I	I	Bra_Ut	Inter_Intra
1	C6	160	152	8	0.95	Brazil	Utique	I	I	Bra_Ut	Inter_Intra
1	D1	85	72	13	0.8470588235	Brazil	Utique	I	I	Bra_Ut	Inter_Intra
1	D2	139	120	19	0.8633093525	Brazil	Utique	I	I	Bra_Ut	Inter_Intra
1	D3	148	148	0	1	Brazil	Utique	I	I	Bra_Ut	Inter_Intra
1	D5	149	144	5	0.966442953	Brazil	Utique	I	I	Bra_Ut	Inter_Intra
1	D6	167	162	5	0.9700598802	Brazil	Utique	I	I	Bra_Ut	Inter_Intra
2	A1	177	172	5	0.9717514124	Brazil	Utique	I	I	Bra_Ut	Inter_Intra
2	A2	131	131	0	1	Brazil	Utique	I	I	Bra_Ut	Inter_Intra
2	A5	122	114	8	0.9344262295	Brazil	Utique	I	I	Bra_Ut	Inter_Intra
2	B1	190	187	3	0.9842105263	Brazil	Utique	I	I	Bra_Ut	Inter_Intra
2	B2	153	141	12	0.9215686275	Brazil	Utique	I	I	Bra_Ut	Inter_Intra
2	B3	188	167	21	0.8882978723	Brazil	Utique	I	I	Bra_Ut	Inter_Intra
2	B4	187	173	14	0.9251336898	Brazil	Utique	I	I	Bra_Ut	Inter_Intra
2	B5	208	198	10	0.9519230769	Brazil	Utique	I	I	Bra_Ut	Inter_Intra
2	B6	213	154	59	0.7230046948	Brazil	Utique	I	I	Bra_Ut	Inter_Intra
2	C1	191	184	7	0.9633507853	Brazil	Utique	I	I	Bra_Ut	Inter_Intra
2	C2	103	94	9	0.9126213592	Brazil	Utique	I	I	Bra_Ut	Inter_Intra
2	C3	201	192	9	0.9552238806	Brazil	Utique	I	I	Bra_Ut	Inter_Intra
2	C5	114	104	10	0.9122807018	Brazil	Utique	I	I	Bra_Ut	Inter_Intra
2	D1	124	118	6	0.9516129032	Brazil	Utique	I	I	Bra_Ut	Inter_Intra
1	A1	164	127	37	0.7743902439	Utique	Brazil	I	I	Ut_Bra	Inter_Intra
1	A2	88	64	24	0.7272727273	Utique	Brazil	I	I	Ut_Bra	Inter_Intra
1	A4	121	101	20	0.8347107438	Utique	Brazil	I	I	Ut_Bra	Inter_Intra
1	A5	113	101	12	0.8938053097	Utique	Brazil	I	I	Ut_Bra	Inter_Intra
1	A6	157	108	49	0.6878980892	Utique	Brazil	I	I	Ut_Bra	Inter_Intra
1	B1	69	49	20	0.7101449275	Utique	Brazil	I	I	Ut_Bra	Inter_Intra
1	B2	103	80	23	0.7766990291	Utique	Brazil	I	I	Ut_Bra	Inter_Intra
1	B3	97	69	28	0.7113402062	Utique	Brazil	I	I	Ut_Bra	Inter_Intra
1	B4	60	54	6	0.9	Utique	Brazil	I	I	Ut_Bra	Inter_Intra
1	B6	98	84	14	0.8571428571	Utique	Brazil	I	I	Ut_Bra	Inter_Intra
1	C1	117	109	8	0.9316239316	Utique	Brazil	I	I	Ut_Bra	Inter_Intra
1	C2	59	58	1	0.9830508475	Utique	Brazil	I	I	Ut_Bra	Inter_Intra
1	C3	58	44	14	0.7586206897	Utique	Brazil	I	I	Ut_Bra	Inter_Intra
1	C4	69	64	5	0.9275362319	Utique	Brazil	I	I	Ut_Bra	Inter_Intra
1	C5	149	104	45	0.6979865772	Utique	Brazil	I	I	Ut_Bra	Inter_Intra
1	C6	93	66	27	0.7096774194	Utique	Brazil	I	I	Ut_Bra	Inter_Intra
1	D1	72	57	15	0.7916666667	Utique	Brazil	I	I	Ut_Bra	Inter_Intra
1	D2	124	115	9	0.9274193548	Utique	Brazil	I	I	Ut_Bra	Inter_Intra
1	D3	98	78	20	0.7959183673	Utique	Brazil	I	I	Ut_Bra	Inter_Intra
1	D4	85	70	15	0.8235294118	Utique	Brazil	I	I	Ut_Bra	Inter_Intra
1	D5	93	85	8	0.9139784946	Utique	Brazil	I	I	Ut_Bra	Inter_Intra
2	A2	62	13	49	0.2096774194	Utique	Brazil	I	I	Ut_Bra	Inter_Intra
2	A3	145	79	66	0.5448275862	Utique	Brazil	I	I	Ut_Bra	Inter_Intra
2	A4	111	86	25	0.7747747748	Utique	Brazil	I	I	Ut_Bra	Inter_Intra
2	A5	113	50	63	0.4424778761	Utique	Brazil	I	I	Ut_Bra	Inter_Intra
2	A6	62	48	14	0.7741935484	Utique	Brazil	I	I	Ut_Bra	Inter_Intra
2	B1	111	95	16	0.8558558559	Utique	Brazil	I	I	Ut_Bra	Inter_Intra
2Ã¨me sÃ©rie	A2	107	100	7	0.9345794393	Utique	Brazil	I	I	Ut_Bra	Inter_Intra
2Ã¨me sÃ©rie	A4	84	41	43	0.4880952381	Utique	Brazil	I	I	Ut_Bra	Inter_Intra
2Ã¨me sÃ©rie	A5	123	33	90	0.2682926829	Utique	Brazil	I	I	Ut_Bra	Inter_Intra
1	A1	176	163	13	0.9261363636	Ichkeul_09	Ichkeul_13	IV	IV	Ich_09_Ich_13	Inter_Intra
1	A3	97	82	15	0.8453608247	Ichkeul_09	Ichkeul_13	IV	IV	Ich_09_Ich_13	Inter_Intra
1	A4	146	125	21	0.8561643836	Ichkeul_09	Ichkeul_13	IV	IV	Ich_09_Ich_13	Inter_Intra
1	A5	143	138	5	0.965034965	Ichkeul_09	Ichkeul_13	IV	IV	Ich_09_Ich_13	Inter_Intra
1	B1	122	119	3	0.9754098361	Ichkeul_09	Ichkeul_13	IV	IV	Ich_09_Ich_13	Inter_Intra
1	B6	141	135	6	0.9574468085	Ichkeul_09	Ichkeul_13	IV	IV	Ich_09_Ich_13	Inter_Intra
1	C1	133	125	8	0.9398496241	Ichkeul_09	Ichkeul_13	IV	IV	Ich_09_Ich_13	Inter_Intra
1	C4	124	119	5	0.9596774194	Ichkeul_09	Ichkeul_13	IV	IV	Ich_09_Ich_13	Inter_Intra
1	C5	194	183	11	0.9432989691	Ichkeul_09	Ichkeul_13	IV	IV	Ich_09_Ich_13	Inter_Intra
1	C6	158	154	4	0.9746835443	Ichkeul_09	Ichkeul_13	IV	IV	Ich_09_Ich_13	Inter_Intra
1	D4	130	117	13	0.9	Ichkeul_09	Ichkeul_13	IV	IV	Ich_09_Ich_13	Inter_Intra
1	D5	151	144	7	0.9536423841	Ichkeul_09	Ichkeul_13	IV	IV	Ich_09_Ich_13	Inter_Intra
1	D6	122	100	22	0.8196721311	Ichkeul_09	Ichkeul_13	IV	IV	Ich_09_Ich_13	Inter_Intra
2	A2	172	165	7	0.9593023256	Ichkeul_09	Ichkeul_13	IV	IV	Ich_09_Ich_13	Inter_Intra
2	A3	147	142	5	0.9659863946	Ichkeul_09	Ichkeul_13	IV	IV	Ich_09_Ich_13	Inter_Intra
2	A4	181	173	8	0.955801105	Ichkeul_09	Ichkeul_13	IV	IV	Ich_09_Ich_13	Inter_Intra
2	A5	153	146	7	0.954248366	Ichkeul_09	Ichkeul_13	IV	IV	Ich_09_Ich_13	Inter_Intra
2	B2	138	134	4	0.9710144928	Ichkeul_09	Ichkeul_13	IV	IV	Ich_09_Ich_13	Inter_Intra
2	C4	90	86	4	0.9555555556	Ichkeul_09	Ichkeul_13	IV	IV	Ich_09_Ich_13	Inter_Intra
2	C6	167	152	15	0.9101796407	Ichkeul_09	Ichkeul_13	IV	IV	Ich_09_Ich_13	Inter_Intra
2	D1	140	130	10	0.9285714286	Ichkeul_09	Ichkeul_13	IV	IV	Ich_09_Ich_13	Inter_Intra
2	D5	114	109	5	0.9561403509	Ichkeul_09	Ichkeul_13	IV	IV	Ich_09_Ich_13	Inter_Intra
2	A3	104	84	20	0.8076923077	Ichkeul_09	Ichkeul_13	IV	IV	Ich_09_Ich_13	Inter_Intra
2	B3	182	168	14	0.9230769231	Ichkeul_09	Ichkeul_13	IV	IV	Ich_09_Ich_13	Inter_Intra
2	B4	166	156	10	0.9397590361	Ichkeul_09	Ichkeul_13	IV	IV	Ich_09_Ich_13	Inter_Intra
2	B5	161	156	5	0.9689440994	Ichkeul_09	Ichkeul_13	IV	IV	Ich_09_Ich_13	Inter_Intra
2	B6	68	63	5	0.9264705882	Ichkeul_09	Ichkeul_13	IV	IV	Ich_09_Ich_13	Inter_Intra
2	C4	101	95	6	0.9405940594	Ichkeul_09	Ichkeul_13	IV	IV	Ich_09_Ich_13	Inter_Intra
2	C6	203	189	14	0.9310344828	Ichkeul_09	Ichkeul_13	IV	IV	Ich_09_Ich_13	Inter_Intra
2	D2	105	104	1	0.9904761905	Ichkeul_09	Ichkeul_13	IV	IV	Ich_09_Ich_13	Inter_Intra
1	A1	154	148	6	0.961038961	Ichkeul_13	Ichkeul_09	IV	IV	Ich_13_Ich_09	Inter_Intra
1	A2	128	118	10	0.921875	Ichkeul_13	Ichkeul_09	IV	IV	Ich_13_Ich_09	Inter_Intra
1	A3	136	132	4	0.9705882353	Ichkeul_13	Ichkeul_09	IV	IV	Ich_13_Ich_09	Inter_Intra
1	A4	174	157	17	0.9022988506	Ichkeul_13	Ichkeul_09	IV	IV	Ich_13_Ich_09	Inter_Intra
1	A5	136	124	12	0.9117647059	Ichkeul_13	Ichkeul_09	IV	IV	Ich_13_Ich_09	Inter_Intra
1	A6	161	146	15	0.9068322981	Ichkeul_13	Ichkeul_09	IV	IV	Ich_13_Ich_09	Inter_Intra
1	B1	155	147	8	0.9483870968	Ichkeul_13	Ichkeul_09	IV	IV	Ich_13_Ich_09	Inter_Intra
1	B2	105	100	5	0.9523809524	Ichkeul_13	Ichkeul_09	IV	IV	Ich_13_Ich_09	Inter_Intra
1	B3	176	148	28	0.8409090909	Ichkeul_13	Ichkeul_09	IV	IV	Ich_13_Ich_09	Inter_Intra
1	B5	118	106	12	0.8983050847	Ichkeul_13	Ichkeul_09	IV	IV	Ich_13_Ich_09	Inter_Intra
1	B6	139	133	6	0.9568345324	Ichkeul_13	Ichkeul_09	IV	IV	Ich_13_Ich_09	Inter_Intra
1	C1	109	97	12	0.8899082569	Ichkeul_13	Ichkeul_09	IV	IV	Ich_13_Ich_09	Inter_Intra
1	C4	154	143	11	0.9285714286	Ichkeul_13	Ichkeul_09	IV	IV	Ich_13_Ich_09	Inter_Intra
1	C5	103	94	9	0.9126213592	Ichkeul_13	Ichkeul_09	IV	IV	Ich_13_Ich_09	Inter_Intra
1	C6	109	106	3	0.9724770642	Ichkeul_13	Ichkeul_09	IV	IV	Ich_13_Ich_09	Inter_Intra
1	D1	115	108	7	0.9391304348	Ichkeul_13	Ichkeul_09	IV	IV	Ich_13_Ich_09	Inter_Intra
1	D2	124	114	10	0.9193548387	Ichkeul_13	Ichkeul_09	IV	IV	Ich_13_Ich_09	Inter_Intra
1	D3	161	150	11	0.9316770186	Ichkeul_13	Ichkeul_09	IV	IV	Ich_13_Ich_09	Inter_Intra
1	D4	123	112	11	0.9105691057	Ichkeul_13	Ichkeul_09	IV	IV	Ich_13_Ich_09	Inter_Intra
1	D5	131	119	12	0.9083969466	Ichkeul_13	Ichkeul_09	IV	IV	Ich_13_Ich_09	Inter_Intra
1	D6	151	137	14	0.9072847682	Ichkeul_13	Ichkeul_09	IV	IV	Ich_13_Ich_09	Inter_Intra
2	A1	113	102	11	0.9026548673	Ichkeul_13	Ichkeul_09	IV	IV	Ich_13_Ich_09	Inter_Intra
2	A2	132	125	7	0.946969697	Ichkeul_13	Ichkeul_09	IV	IV	Ich_13_Ich_09	Inter_Intra
2	A3	160	152	8	0.95	Ichkeul_13	Ichkeul_09	IV	IV	Ich_13_Ich_09	Inter_Intra
2	A5	124	112	12	0.9032258065	Ichkeul_13	Ichkeul_09	IV	IV	Ich_13_Ich_09	Inter_Intra
2	A6	184	166	18	0.902173913	Ichkeul_13	Ichkeul_09	IV	IV	Ich_13_Ich_09	Inter_Intra
2	B1	112	103	9	0.9196428571	Ichkeul_13	Ichkeul_09	IV	IV	Ich_13_Ich_09	Inter_Intra
2	B2	118	73	45	0.6186440678	Ichkeul_13	Ichkeul_09	IV	IV	Ich_13_Ich_09	Inter_Intra
2	B3	137	130	7	0.9489051095	Ichkeul_13	Ichkeul_09	IV	IV	Ich_13_Ich_09	Inter_Intra
2	B4	108	105	3	0.9722222222	Ichkeul_13	Ichkeul_09	IV	IV	Ich_13_Ich_09	Inter_Intra
1	A1	177	164	13	0.9265536723	Istanbul	Harash	IV	IV	Ist_Ha	Inter_Intra
1	A2	208	175	33	0.8413461538	Istanbul	Harash	IV	IV	Ist_Ha	Inter_Intra
1	A4	119	106	13	0.8907563025	Istanbul	Harash	IV	IV	Ist_Ha	Inter_Intra
1	A5	156	111	45	0.7115384615	Istanbul	Harash	IV	IV	Ist_Ha	Inter_Intra
1	A6	178	137	41	0.7696629213	Istanbul	Harash	IV	IV	Ist_Ha	Inter_Intra
1	B1	162	152	10	0.9382716049	Istanbul	Harash	IV	IV	Ist_Ha	Inter_Intra
1	B2	235	174	61	0.7404255319	Istanbul	Harash	IV	IV	Ist_Ha	Inter_Intra
1	B3	98	73	25	0.7448979592	Istanbul	Harash	IV	IV	Ist_Ha	Inter_Intra
1	B4	150	142	8	0.9466666667	Istanbul	Harash	IV	IV	Ist_Ha	Inter_Intra
1	B5	164	139	25	0.8475609756	Istanbul	Harash	IV	IV	Ist_Ha	Inter_Intra
1	B6	190	185	5	0.9736842105	Istanbul	Harash	IV	IV	Ist_Ha	Inter_Intra
1	C4	204	188	16	0.9215686275	Istanbul	Harash	IV	IV	Ist_Ha	Inter_Intra
1	C5	211	204	7	0.9668246445	Istanbul	Harash	IV	IV	Ist_Ha	Inter_Intra
1	C6	214	169	45	0.7897196262	Istanbul	Harash	IV	IV	Ist_Ha	Inter_Intra
1	D1	202	184	18	0.9108910891	Istanbul	Harash	IV	IV	Ist_Ha	Inter_Intra
1	D2	207	201	6	0.9710144928	Istanbul	Harash	IV	IV	Ist_Ha	Inter_Intra
1	D3	139	124	15	0.8920863309	Istanbul	Harash	IV	IV	Ist_Ha	Inter_Intra
1	D4	182	134	48	0.7362637363	Istanbul	Harash	IV	IV	Ist_Ha	Inter_Intra
1	D5	156	95	61	0.608974359	Istanbul	Harash	IV	IV	Ist_Ha	Inter_Intra
1	D6	210	177	33	0.8428571429	Istanbul	Harash	IV	IV	Ist_Ha	Inter_Intra
2	A1	182	157	25	0.8626373626	Istanbul	Harash	IV	IV	Ist_Ha	Inter_Intra
2	A2	184	173	11	0.9402173913	Istanbul	Harash	IV	IV	Ist_Ha	Inter_Intra
2	A3	191	51	140	0.2670157068	Istanbul	Harash	IV	IV	Ist_Ha	Inter_Intra
2	A4	109	102	7	0.9357798165	Istanbul	Harash	IV	IV	Ist_Ha	Inter_Intra
2	A5	186	154	32	0.8279569892	Istanbul	Harash	IV	IV	Ist_Ha	Inter_Intra
2	A6	224	149	75	0.6651785714	Istanbul	Harash	IV	IV	Ist_Ha	Inter_Intra
2	B1	94	80	14	0.8510638298	Istanbul	Harash	IV	IV	Ist_Ha	Inter_Intra
2	B2	171	168	3	0.9824561404	Istanbul	Harash	IV	IV	Ist_Ha	Inter_Intra
2	B3	95	67	28	0.7052631579	Istanbul	Harash	IV	IV	Ist_Ha	Inter_Intra
2	B6	200	193	7	0.965	Istanbul	Harash	IV	IV	Ist_Ha	Inter_Intra
1	A1	114	100	14	0.8771929825	Harash	Istanbul	IV	IV	Ha_Ist	Inter_Intra
1	A2	185	179	6	0.9675675676	Harash	Istanbul	IV	IV	Ha_Ist	Inter_Intra
1	A3	185	163	22	0.8810810811	Harash	Istanbul	IV	IV	Ha_Ist	Inter_Intra
1	A4	123	58	65	0.4715447154	Harash	Istanbul	IV	IV	Ha_Ist	Inter_Intra
1	B1	171	155	16	0.9064327485	Harash	Istanbul	IV	IV	Ha_Ist	Inter_Intra
1	B2	142	77	65	0.5422535211	Harash	Istanbul	IV	IV	Ha_Ist	Inter_Intra
1	B5	163	154	9	0.9447852761	Harash	Istanbul	IV	IV	Ha_Ist	Inter_Intra
1	B6	155	143	12	0.9225806452	Harash	Istanbul	IV	IV	Ha_Ist	Inter_Intra
1	C1	151	141	10	0.9337748344	Harash	Istanbul	IV	IV	Ha_Ist	Inter_Intra
1	C3	129	73	56	0.5658914729	Harash	Istanbul	IV	IV	Ha_Ist	Inter_Intra
1	C6	159	127	32	0.7987421384	Harash	Istanbul	IV	IV	Ha_Ist	Inter_Intra
1	D2	119	99	20	0.8319327731	Harash	Istanbul	IV	IV	Ha_Ist	Inter_Intra
1	D4	217	199	18	0.9170506912	Harash	Istanbul	IV	IV	Ha_Ist	Inter_Intra
1	D5	162	145	17	0.8950617284	Harash	Istanbul	IV	IV	Ha_Ist	Inter_Intra
2	A1	108	103	5	0.9537037037	Harash	Istanbul	IV	IV	Ha_Ist	Inter_Intra
2	A2	184	154	30	0.8369565217	Harash	Istanbul	IV	IV	Ha_Ist	Inter_Intra
2	A3	118	100	18	0.8474576271	Harash	Istanbul	IV	IV	Ha_Ist	Inter_Intra
2	A4	138	126	12	0.9130434783	Harash	Istanbul	IV	IV	Ha_Ist	Inter_Intra
2	A5	128	26	102	0.203125	Harash	Istanbul	IV	IV	Ha_Ist	Inter_Intra
2	A6	159	144	15	0.9056603774	Harash	Istanbul	IV	IV	Ha_Ist	Inter_Intra
2	B1	155	135	20	0.8709677419	Harash	Istanbul	IV	IV	Ha_Ist	Inter_Intra
2	B2	133	31	102	0.2330827068	Harash	Istanbul	IV	IV	Ha_Ist	Inter_Intra
2	B3	148	140	8	0.9459459459	Harash	Istanbul	IV	IV	Ha_Ist	Inter_Intra
2	B4	149	140	9	0.9395973154	Harash	Istanbul	IV	IV	Ha_Ist	Inter_Intra
2	B6	159	141	18	0.8867924528	Harash	Istanbul	IV	IV	Ha_Ist	Inter_Intra
2	C1	154	129	25	0.8376623377	Harash	Istanbul	IV	IV	Ha_Ist	Inter_Intra
2	C2	151	126	25	0.8344370861	Harash	Istanbul	IV	IV	Ha_Ist	Inter_Intra
2	C3	174	162	12	0.9310344828	Harash	Istanbul	IV	IV	Ha_Ist	Inter_Intra
2	C4	126	88	38	0.6984126984	Harash	Istanbul	IV	IV	Ha_Ist	Inter_Intra
2	C5	167	150	17	0.8982035928	Harash	Istanbul	IV	IV	Ha_Ist	Inter_Intra
